# Supplementary material for: Multimodal analysis of cell-free DNA identifies epigenetic biomarkers for amyotrophic lateral sclerosis diagnosis and progression
Source: J Clin Invest. 2026 Jun 1;136(11):e191508. doi: 10.1172/JCI191508 (PMC13221225; doi:10.1172/JCI191508)
Supplement: Supporting data values [file jci-136-191508-s193.xlsx]

## Sheet: Fig.1B.value
chr	start	stop	mean difference	#CpGs	mean g1	mean g2	annot.symbol	annot.type	p(MWU)_new	"-log10(q)"	hue
chr1	961326	961435	0.016581	10	0.24311	0.22652	KLHL17	hg38_genes_promoters	0.341677	0.450007	0
chr1	152081052	152081311	-0.043319	12	0.78268	0.82599	LOC100131107	hg38_genes_promoters	6.12805e-08	6.43163	-1
chr1	152312124	152312409	-0.034044	10	0.79777	0.83181	FLG-AS1	hg38_genes_promoters	1.57204e-06	5.14464	-1
chr1	152707789	152708687	-0.026323	13	0.77979	0.80612	LCE4A	hg38_genes_promoters	0.00229142	2.35887	0
chr1	153349150	153349874	-0.03188	13	0.68827	0.72015	PGLYRP4	hg38_genes_promoters	0.00472313	2.08456	0
chr1	153356609	153357923	0.020493	18	0.29936	0.27887	S100A9	hg38_genes_promoters	0.0418407	1.26655	0
chr1	153390450	153391928	0.056274	19	0.39251	0.33624	S100A8	hg38_genes_promoters	7.9463e-06	4.51976	0
chr1	153417480	153417879	-0.038556	10	0.75181	0.79037	S100A7A	hg38_genes_promoters	0.000254244	3.19256	0
chr1	153565793	153566606	0.034835	11	0.23717	0.20233	S100A2	hg38_genes_promoters	0.025374	1.45343	0
chr1	153608480	153609018	-0.031426	10	0.84053	0.87195	S100A16	hg38_genes_promoters	4.85285e-06	4.70953	0
chr1	151992806	151993206	-0.024193	10	0.18247	0.20667	S100A10	hg38_genes_promoters	0.707452	0.148645	0
chr1	153609058	153609407	-0.062789	10	0.75521	0.818	S100A16	hg38_genes_promoters	1.02533e-11	9.91246	-1
chr1	153609612	153610207	-0.058426	10	0.45453	0.51295	S100A16	hg38_genes_promoters	0.0153414	1.64237	0
chr1	153627194	153627355	0.028895	10	0.31789	0.289	S100A13	hg38_genes_promoters	0.0511466	1.19145	0
chr1	153627194	153627355	0.028895	10	0.31789	0.289	S100A1	hg38_genes_promoters	0.0511466	1.19145	0
chr1	153633460	153633780	-0.082245	14	0.47546	0.5577	CHTOP	hg38_genes_promoters	4.51622e-08	6.55084	-1
chr1	153688147	153688598	-0.030494	10	0.71432	0.74481	NPR1	hg38_genes_promoters	0.022108	1.50385	0
chr1	153689757	153690059	-0.023474	19	0.83577	0.85924	MIR8083	hg38_genes_promoters	2.47051e-07	5.87754	-1
chr1	153933588	153934041	-0.012964	12	0.80846	0.82143	DENND4B	hg38_genes_promoters	0.0571484	1.14917	0
chr1	153941931	153942205	-0.030697	16	0.84299	0.87369	DENND4B	hg38_genes_promoters	1.38245e-08	7.01609	-1
chr1	153943888	153944288	-0.016591	10	0.72046	0.73705	DENND4B	hg38_genes_promoters	0.0865048	0.991769	0
chr1	154428902	154429377	-0.027025	12	0.81984	0.84687	IL6R	hg38_genes_promoters	0.00191479	2.42726	0
chr1	154434529	154434890	-0.049644	12	0.75898	0.80863	IL6R	hg38_genes_promoters	2.45787e-07	5.87952	-1
chr1	151852390	151853732	-0.022839	17	0.76254	0.78538	THEM5	hg38_genes_promoters	0.00234828	2.34975	0
chr1	151805785	151806443	-0.019946	11	0.68927	0.70921	LINGO4	hg38_genes_promoters	0.133742	0.821397	0
chr1	149813015	149813141	0.011088	10	0.015935	0.0048467	H2BC18	hg38_genes_promoters	1.19677e-09	7.99584	1
chr1	149886300	149886395	0.01288	12	0.072325	0.059444	H2AC20	hg38_genes_promoters	0.0391464	1.29164	0
chr1	149886401	149886540	0.011112	12	0.053765	0.042654	H2AC20	hg38_genes_promoters	0.00172343	2.4663	0
chr1	149931245	149932282	-0.016377	18	0.79801	0.81438	MTMR11	hg38_genes_promoters	0.00542317	2.03158	0
chr1	149936440	149937064	-0.069982	16	0.57057	0.64055	MTMR11	hg38_genes_promoters	5.53427e-09	7.38543	-1
chr1	150149111	150149506	0.027094	10	0.051853	0.024759	PLEKHO1	hg38_genes_promoters	7.36852e-07	5.44198	1
chr1	150154841	150155466	-0.025415	10	0.81682	0.84224	PLEKHO1	hg38_genes_promoters	0.000134495	3.42944	0
chr1	150282921	150283050	-0.026142	10	0.37545	0.40159	CIART	hg38_genes_promoters	0.200475	0.663321	0
chr1	150960641	150961114	-0.018221	10	0.88768	0.9059	SETDB1	hg38_genes_promoters	0.0033709	2.21151	0
chr1	151825902	151826597	-0.031424	18	0.62045	0.65187	RORC	hg38_genes_promoters	0.0530478	1.1775	0
chr1	150968932	150969262	-0.015664	10	0.83653	0.85219	CERS2	hg38_genes_promoters	0.00324814	2.22477	0
chr1	151060234	151060504	0.017445	11	0.026329	0.0088839	CDC42SE1	hg38_genes_promoters	1.50648e-07	6.07052	1
chr1	151060234	151060504	0.017445	11	0.026329	0.0088839	MLLT11	hg38_genes_promoters	1.50648e-07	6.07052	1
chr1	151165078	151165306	-0.07112	10	0.49583	0.56695	SCNM1	hg38_genes_promoters	0.00117918	2.61008	0
chr1	151265854	151266146	-0.011812	10	0.85347	0.86529	PSMD4	hg38_genes_promoters	0.119889	0.863788	0
chr1	151328182	151328247	-0.027434	10	0.15995	0.18738	PI4KB	hg38_genes_promoters	0.0229964	1.48906	0
chr1	151368216	151369325	-0.028392	24	0.81855	0.84694	SELENBP1	hg38_genes_promoters	7.75167e-09	7.24883	-1
chr1	151372241	151372772	-0.034148	10	0.79831	0.83246	SELENBP1	hg38_genes_promoters	0.000332361	3.09081	0
chr1	151373189	151373427	-0.023498	10	0.83442	0.85792	SELENBP1	hg38_genes_promoters	0.00138956	2.54832	0
chr1	151408225	151408734	0.011806	10	0.87906	0.86725	POGZ	hg38_genes_promoters	0.218928	0.628492	0
chr1	151717473	151717599	-0.022064	10	0.24662	0.26869	CELF3	hg38_genes_promoters	0.201335	0.661764	0
chr1	150972927	150973674	-0.045242	14	0.32759	0.37284	CERS2	hg38_genes_promoters	0.024507	1.46542	0
chr1	154501381	154501782	0.033178	26	0.1601	0.12692	TDRD10	hg38_genes_promoters	1.61822e-07	6.04184	1
chr1	154501798	154501994	0.013777	23	0.027918	0.014141	TDRD10	hg38_genes_promoters	3.62127e-15	13.1501	1
chr1	155031109	155031917	-0.019265	20	0.81764	0.8369	DCST2	hg38_genes_promoters	0.000790657	2.76291	0
chr1	156291680	156292039	-0.030079	10	0.48195	0.51203	SMG5	hg38_genes_promoters	0.168433	0.731252	0
chr1	156412719	156413367	-0.025856	11	0.72917	0.75502	MIR9-1HG	hg38_genes_promoters	0.0985542	0.940338	0
chr1	156422645	156422789	0.019794	10	0.16784	0.14805	MIR9-1HG	hg38_genes_promoters	0.0021855	2.37652	0
chr1	156646834	156646911	-0.025769	11	0.15852	0.18429	BCAN	hg38_genes_promoters	0.0343382	1.34147	0
chr1	156646986	156647115	-0.030512	18	0.21684	0.24735	BCAN	hg38_genes_promoters	0.00987681	1.80654	0
chr1	156816756	156816931	0.024196	10	0.04575	0.021553	SH2D2A	hg38_genes_promoters	4.17697e-08	6.58091	1
chr1	156873535	156873811	-0.01487	16	0.84293	0.8578	NTRK1	hg38_genes_promoters	0.000219254	3.24794	0
chr1	156878951	156879963	-0.014902	22	0.78853	0.80344	NTRK1	hg38_genes_promoters	0.0221371	1.50341	0
chr1	156912894	156913291	-0.041025	10	0.78574	0.82676	PEAR1	hg38_genes_promoters	7.00071e-06	4.56881	0
chr1	156931554	156932071	-0.034438	10	0.54326	0.5777	LRRC71	hg38_genes_promoters	0.20449	0.65547	0
chr1	156248009	156248322	-0.01514	11	0.74694	0.76208	PAQR6	hg38_genes_promoters	0.0823749	1.01073	0
chr1	156945827	156946771	-0.01266	15	0.84074	0.8534	ARHGEF11	hg38_genes_promoters	0.0254652	1.452	0
chr1	157925417	157925672	-0.035816	14	0.84357	0.87939	LOC105371458	hg38_genes_promoters	9.34914e-12	9.94801	-1
chr1	157925774	157926036	-0.021318	12	0.84408	0.8654	LOC105371458	hg38_genes_promoters	0.00674911	1.9507	0
chr1	157992070	157992685	-0.015258	10	0.35505	0.37031	KIRREL1	hg38_genes_promoters	0.413842	0.372251	0
chr1	157993058	157993235	0.013787	10	0.026381	0.012594	KIRREL1	hg38_genes_promoters	2.0367e-09	7.78366	1
chr1	158149698	158150181	-0.031085	22	0.067054	0.098139	LINC01704	hg38_genes_promoters	0.000701538	2.80882	0
chr1	158177655	158177782	0.027066	13	0.3166	0.28953	CD1D	hg38_genes_promoters	0.035178	1.33238	0
chr1	158179914	158180373	-0.014486	10	0.64636	0.66084	CD1D	hg38_genes_promoters	0.358523	0.430527	0
chr1	159141378	159142040	0.02758	10	0.57454	0.54696	AIM2	hg38_genes_promoters	0.079387	1.02447	0
chr1	159170911	159171599	-0.02149	10	0.34383	0.36531	CADM3	hg38_genes_promoters	0.391651	0.394097	0
chr1	159202659	159203692	-0.026279	10	0.74412	0.7704	CADM3-AS1	hg38_genes_promoters	0.0164372	1.6157	0
chr1	156947341	156947760	-0.024454	10	0.83574	0.86019	ARHGEF11	hg38_genes_promoters	0.00046729	2.96189	0
chr1	156241079	156241624	-0.028258	14	0.7065	0.73476	BGLAP	hg38_genes_promoters	0.00328374	2.22102	0
chr1	156195564	156196000	-0.028722	10	0.83842	0.86714	SLC25A44	hg38_genes_promoters	4.5454e-05	3.8421	0
chr1	156155759	156156237	0.040735	10	0.2204	0.17967	SEMA4A	hg38_genes_promoters	0.00107032	2.6475	0
chr1	155055729	155056249	-0.015676	15	0.82207	0.83775	ADAM15	hg38_genes_promoters	0.00614863	1.9854	0
chr1	155063246	155063543	0.014376	10	0.043825	0.029449	EFNA3	hg38_genes_promoters	1.44017e-05	4.28902	0
chr1	155063246	155063543	0.014376	10	0.043825	0.029449	EFNA4	hg38_genes_promoters	1.44017e-05	4.28902	0
chr1	155130745	155131526	-0.01004	10	0.72787	0.7379	EFNA1	hg38_genes_promoters	0.148369	0.780512	0
chr1	155187650	155187820	-0.019424	10	0.71205	0.73148	KRTCAP2	hg38_genes_promoters	0.223498	0.62033	0
chr1	155187650	155187820	-0.019424	10	0.71205	0.73148	MUC1	hg38_genes_promoters	0.223498	0.62033	0
chr1	155188606	155188769	-0.030554	18	0.77338	0.80394	MUC1	hg38_genes_promoters	3.09443e-06	4.8845	0
chr1	155198128	155198661	-0.014559	10	0.85163	0.86619	THBS3-AS1	hg38_genes_promoters	0.0237361	1.47719	0
chr1	155198128	155198661	-0.014559	10	0.85163	0.86619	THBS3	hg38_genes_promoters	0.0237361	1.47719	0
chr1	155202321	155203491	-0.018127	26	0.83678	0.85491	THBS3	hg38_genes_promoters	6.71369e-06	4.58589	0
chr1	155207769	155208424	0.01994	12	0.15953	0.13959	MTX1	hg38_genes_promoters	0.013176	1.69966	0
chr1	155207769	155208424	0.01994	12	0.15953	0.13959	THBS3	hg38_genes_promoters	0.013176	1.69966	0
chr1	155320265	155321209	0.044341	49	0.11232	0.067981	RUSC1	hg38_genes_promoters	9.98852e-33	29.9238	1
chr1	155612236	155612752	-0.010904	12	0.86759	0.87849	MSTO1	hg38_genes_promoters	0.0279699	1.41725	0
chr1	155961903	155962212	0.030127	16	0.31164	0.28152	ARHGEF2	hg38_genes_promoters	0.0426674	1.25897	0
chr1	155967367	155967808	0.032397	10	0.21542	0.18302	ARHGEF2	hg38_genes_promoters	0.00973229	1.81211	0
chr1	155979090	155979951	0.035823	10	0.068751	0.032928	ARHGEF2	hg38_genes_promoters	1.0339e-06	5.30948	1
chr1	156060935	156061391	-0.017835	12	0.69216	0.71	RAB25	hg38_genes_promoters	0.152122	0.770771	0
chr1	156081361	156081650	0.024997	21	0.046493	0.021496	LMNA	hg38_genes_promoters	2.06011e-18	16.2044	1
chr1	156122259	156122963	-0.047271	13	0.7154	0.76267	LMNA	hg38_genes_promoters	1.58141e-05	4.25542	0
chr1	156126109	156126595	0.02588	10	0.06862	0.04274	LMNA	hg38_genes_promoters	0.000319953	3.10508	0
chr1	156136008	156136311	-0.027721	15	0.80993	0.83765	LMNA	hg38_genes_promoters	8.37766e-06	4.49931	0
chr1	156154389	156154680	0.049107	10	0.18668	0.13757	SEMA4A	hg38_genes_promoters	1.46172e-05	4.28409	0
chr1	149812007	149812099	-0.026779	12	0.38236	0.40914	H2BC18	hg38_genes_promoters	0.0133218	1.69538	0
chr1	159202659	159203692	-0.026279	10	0.74412	0.7704	ACKR1	hg38_genes_promoters	0.0164372	1.6157	0
chr1	148246499	148246734	-0.023024	20	0.4685	0.49152	LOC101927468	hg38_genes_promoters	0.179221	0.707562	0
chr1	148160628	148161727	-0.036209	54	0.8149	0.85111	LINC02805	hg38_genes_promoters	2.77881e-23	20.8785	-1
chr1	75744545	75744792	0.017787	10	0.81626	0.79848	DLSTP1	hg38_genes_promoters	0.379239	0.407352	0
chr1	78045627	78045865	-0.040075	13	0.14223	0.18231	GIPC2	hg38_genes_promoters	1.22113e-06	5.24585	-1
chr1	83860971	83861048	0.013251	10	0.029632	0.016381	LINC01725	hg38_genes_promoters	1.62863e-10	8.79952	1
chr1	83860971	83861048	0.013251	10	0.029632	0.016381	LOC101927560	hg38_genes_promoters	1.62863e-10	8.79952	1
chr1	84398405	84398926	-0.024897	10	0.77858	0.80348	DNASE2B	hg38_genes_promoters	0.0134259	1.69243	0
chr1	84398405	84398926	-0.024897	10	0.77858	0.80348	UOX	hg38_genes_promoters	0.0134259	1.69243	0
chr1	85579749	85579844	0.01931	10	0.080316	0.061006	CCN1	hg38_genes_promoters	1.57123e-05	4.25789	0
chr1	90832064	90832900	0.030525	13	0.27448	0.24396	LINC02609	hg38_genes_promoters	0.0174152	1.59475	0
chr1	90834655	90834735	0.045579	10	0.15758	0.112	LINC02609	hg38_genes_promoters	9.4612e-05	3.56399	0
chr1	90834655	90834735	0.045579	10	0.15758	0.112	LINC02788	hg38_genes_promoters	9.4612e-05	3.56399	0
chr1	75127020	75127791	-0.013502	18	0.17378	0.18729	LHX8	hg38_genes_promoters	0.740649	0.129062	0
chr1	90835523	90836562	0.03486	83	0.085596	0.050736	LINC02788	hg38_genes_promoters	1.86762e-52	49.2841	1
chr1	90837312	90837987	0.026404	10	0.22493	0.19853	LINC02609	hg38_genes_promoters	0.0261952	1.44162	0
chr1	91404824	91405446	0.015118	10	0.20393	0.18881	HFM1	hg38_genes_promoters	0.0400578	1.28288	0
chr1	91948604	91948938	-0.02903	10	0.39049	0.41952	BRDT	hg38_genes_promoters	0.281019	0.529005	0
chr1	94011317	94012093	0.034939	10	0.54775	0.51281	ABCA4	hg38_genes_promoters	0.242728	0.587733	0
chr1	94025587	94026357	-0.022061	14	0.60229	0.62435	ABCA4	hg38_genes_promoters	0.53667	0.264966	0
chr1	94121122	94121899	-0.020528	13	0.84522	0.86575	ABCA4	hg38_genes_promoters	0.0025534	2.31786	0
chr1	101846945	101847256	-0.045957	10	0.28238	0.32833	OLFM3	hg38_genes_promoters	0.0168208	1.60783	0
chr1	102853804	102853991	-0.0507	24	0.78178	0.83248	LOC112268286	hg38_genes_promoters	2.76214e-16	14.1944	-1
chr1	103108855	103109030	-0.029682	10	0.27884	0.30852	COL11A1	hg38_genes_promoters	0.0309619	1.38004	0
chr1	104073162	104073719	-0.030399	28	0.79759	0.82799	LOC100129138	hg38_genes_promoters	4.07739e-11	9.35892	-1
chr1	90835523	90836562	0.03486	83	0.085596	0.050736	LINC02609	hg38_genes_promoters	1.86762e-52	49.2841	1
chr1	109199817	109200077	0.038699	10	0.17084	0.13214	ELAPOR1	hg38_genes_promoters	0.0050432	2.05954	0
chr1	74733236	74733497	0.018941	17	0.034768	0.015826	CRYZ	hg38_genes_promoters	0.00182617	2.44497	0
chr1	74197802	74198093	0.018096	12	0.10224	0.084141	FPGT	hg38_genes_promoters	0.0615752	1.12074	0
chr1	54698053	54698604	-0.014381	10	0.81679	0.83117	MROH7-TTC4	hg38_genes_promoters	0.0789027	1.0269	0
chr1	54806003	54806071	-0.034556	10	0.71616	0.75071	LEXM	hg38_genes_promoters	0.00121347	2.59864	0
chr1	55049929	55050712	-0.038379	18	0.69313	0.73151	PCSK9	hg38_genes_promoters	4.72678e-05	3.82735	0
chr1	56819360	56819763	-0.033521	10	0.77953	0.81305	FYB2	hg38_genes_promoters	1.48408e-05	4.27958	0
chr1	58577224	58577315	-0.011276	10	0.053105	0.064381	TACSTD2	hg38_genes_promoters	0.240892	0.590663	0
chr1	58577435	58577527	-0.027855	10	0.24553	0.27338	TACSTD2	hg38_genes_promoters	0.115172	0.879641	0
chr1	59147079	59147451	-0.012011	12	0.24013	0.25214	HSD52	hg38_genes_promoters	0.73914	0.1299	0
chr1	63323983	63324152	0.010063	24	0.029825	0.019762	FOXD3-AS1	hg38_genes_promoters	3.06204e-12	10.3965	1
chr1	64203567	64203672	-0.016406	10	0.85974	0.87614	UBE2U	hg38_genes_promoters	0.00540015	2.0331	0
chr1	64841173	64841725	0.018349	12	0.83029	0.81194	JAK1	hg38_genes_promoters	0.0166159	1.61191	0
chr1	74733236	74733497	0.018941	17	0.034768	0.015826	TYW3	hg38_genes_promoters	0.00182617	2.44497	0
chr1	65264655	65264869	0.019724	12	0.030954	0.01123	DNAJC6	hg38_genes_promoters	2.70479e-09	7.67139	1
chr1	66532879	66533173	0.026148	14	0.063835	0.037687	SGIP1	hg38_genes_promoters	1.9799e-10	8.72155	1
chr1	66533176	66533290	0.011704	18	0.017339	0.0056349	SGIP1	hg38_genes_promoters	6.22878e-26	23.4127	1
chr1	66751844	66752267	0.021598	14	0.1116	0.09	DYNLT5	hg38_genes_promoters	1.80277e-06	5.092	1
chr1	67134794	67135031	0.023432	19	0.06213	0.038698	C1orf141	hg38_genes_promoters	9.15064e-05	3.57616	0
chr1	68050553	68050668	-0.036208	10	0.42132	0.45752	DIRAS3	hg38_genes_promoters	1.42616e-06	5.18304	-1
chr1	68051712	68051861	0.020115	10	0.49921	0.4791	DIRAS3	hg38_genes_promoters	0.0256072	1.44998	0
chr1	70706339	70706923	-0.066182	32	0.35454	0.42072	LINC01788	hg38_genes_promoters	1.61117e-07	6.04347	-1
chr1	74197802	74198093	0.018096	12	0.10224	0.084141	FPGT-TNNI3K	hg38_genes_promoters	0.0615752	1.12074	0
chr1	109264459	109264936	-0.031506	10	0.74368	0.77519	CELSR2	hg38_genes_promoters	0.0188534	1.56448	0
chr1	109268625	109268948	-0.025813	14	0.85361	0.87942	CELSR2	hg38_genes_promoters	5.39517e-06	4.66881	0
chr1	109270281	109270555	-0.020749	10	0.79663	0.81738	CELSR2	hg38_genes_promoters	0.0134834	1.69093	0
chr1	112711439	112712317	-0.031044	16	0.72396	0.755	PPM1J	hg38_genes_promoters	0.00875155	1.85236	0
chr1	112711439	112712317	-0.031044	16	0.72396	0.755	RHOC	hg38_genes_promoters	0.00875155	1.85236	0
chr1	112719052	112719508	-0.032836	15	0.55057	0.5834	TAFA3	hg38_genes_promoters	0.10385	0.919802	0
chr1	112957082	112957361	-0.033171	10	0.33083	0.364	SLC16A1	hg38_genes_promoters	0.0203129	1.5352	0
chr1	114854827	114854962	-0.058907	13	0.49955	0.55846	SYCP1	hg38_genes_promoters	9.23272e-07	5.35525	-1
chr1	115098966	115099594	0.020974	14	0.028012	0.0070375	LINC01765	hg38_genes_promoters	2.22144e-07	5.91808	1
chr1	116478287	116478878	-0.014952	10	0.805	0.81995	LINC01762	hg38_genes_promoters	0.0897883	0.977257	0
chr1	116666163	116666649	0.035226	13	0.21417	0.17894	IGSF3	hg38_genes_promoters	6.21907e-05	3.7221	0
chr1	116909375	116909598	-0.028391	10	0.80289	0.83129	PTGFRN	hg38_genes_promoters	0.00210197	2.39117	0
chr1	117094461	117095648	-0.012767	14	0.82231	0.83508	TTF2	hg38_genes_promoters	0.237409	0.596445	0
chr1	112705352	112705921	-0.022645	10	0.41374	0.43638	RHOC	hg38_genes_promoters	0.469135	0.320542	0
chr1	117094461	117095648	-0.012767	14	0.82231	0.83508	MIR942	hg38_genes_promoters	0.237409	0.596445	0
chr1	121117939	121118121	-0.057479	12	0.27689	0.33437	H2BP1	hg38_genes_promoters	0.000412844	3.00853	0
chr1	143699815	143700147	-0.012741	10	0.051831	0.064571	RNVU1-17	hg38_genes_promoters	0.930196	0.0310474	0
chr1	143904385	143904525	-0.016259	14	0.65154	0.6678	LOC105371209	hg38_genes_promoters	0.112407	0.889067	0
chr1	145168405	145168722	-0.072709	11	0.61576	0.68847	LINC01145	hg38_genes_promoters	5.53516e-08	6.47065	-1
chr1	145707644	145708595	-0.016344	13	0.6807	0.69704	PDZK1	hg38_genes_promoters	0.361794	0.426729	0
chr1	145962790	145963082	0.023871	10	0.12805	0.10418	ANKRD34A	hg38_genes_promoters	0.00912754	1.83682	0
chr1	146052375	146052500	0.033849	12	0.14781	0.11396	RNVU1-6	hg38_genes_promoters	1.06284e-07	6.20874	1
chr1	146052375	146052500	0.033849	12	0.14781	0.11396	LINC01719	hg38_genes_promoters	1.06284e-07	6.20874	1
chr1	146938520	146938830	0.010915	10	0.013856	0.0029419	NBPF12	hg38_genes_promoters	7.63191e-08	6.34228	1
chr1	147760968	147761779	-0.014532	11	0.76651	0.78104	GJA5	hg38_genes_promoters	0.141135	0.800058	0
chr1	119896424	119896549	-0.011346	13	0.62049	0.63183	ADAM30	hg38_genes_promoters	0.382008	0.404339	0
chr1	112698823	112699549	-0.021628	10	0.81689	0.83852	MOV10	hg38_genes_promoters	0.0113581	1.75479	0
chr1	112465243	112465990	-0.03149	12	0.69811	0.7296	WNT2B	hg38_genes_promoters	0.0166115	1.61195	0
chr1	111857285	111857684	-0.019864	12	0.78851	0.80837	KCND3-IT1	hg38_genes_promoters	0.0132471	1.69761	0
chr1	109317345	109317740	-0.017459	12	0.7829	0.80036	SORT1	hg38_genes_promoters	0.00696937	1.93832	0
chr1	109488767	109488988	-0.03302	10	0.83593	0.86895	ATXN7L2	hg38_genes_promoters	2.01908e-05	4.1577	0
chr1	109538938	109539850	-0.017363	13	0.77461	0.79197	GPR61	hg38_genes_promoters	0.0665177	1.09063	0
chr1	109612876	109613637	-0.02062	10	0.73257	0.75319	GNAT2	hg38_genes_promoters	0.297551	0.505769	0
chr1	109625360	109626182	-0.021252	30	0.82135	0.8426	AMPD2	hg38_genes_promoters	2.88457e-07	5.81579	-1
chr1	109667889	109668077	0.016863	13	0.018705	0.0018422	GSTM2	hg38_genes_promoters	2.38052e-23	20.9412	1
chr1	109712097	109712601	-0.061462	31	0.224	0.28546	GSTM5	hg38_genes_promoters	2.32597e-07	5.90041	-1
chr1	109713537	109714447	-0.023734	14	0.79422	0.81796	GSTM5	hg38_genes_promoters	0.00813891	1.87892	0
chr1	109751546	109752029	-0.019777	10	0.83584	0.85562	EPS8L3	hg38_genes_promoters	0.0112427	1.7585	0
chr1	109763839	109764317	-0.032095	10	0.767	0.7991	EPS8L3	hg38_genes_promoters	0.000272376	3.16656	0
chr1	109909749	109910380	0.017852	10	0.27647	0.25862	CSF1	hg38_genes_promoters	0.165449	0.738025	0
chr1	110111891	110112995	-0.017824	18	0.7848	0.80262	UBL4B	hg38_genes_promoters	0.00514745	2.0519	0
chr1	110223043	110223488	-0.016747	32	0.85979	0.87653	KCNC4	hg38_genes_promoters	2.58448e-07	5.85897	-1
chr1	110479965	110480579	-0.016757	10	0.82505	0.84181	CYMP	hg38_genes_promoters	0.056743	1.15168	0
chr1	110488317	110488881	-0.014626	10	0.8125	0.82712	CYMP	hg38_genes_promoters	0.0462599	1.22931	0
chr1	110490604	110491311	0.028259	10	0.47431	0.44605	CYMP-AS1	hg38_genes_promoters	0.135095	0.817451	0
chr1	110606207	110606381	0.012034	10	0.028224	0.01619	KCNA2	hg38_genes_promoters	2.35874e-05	4.09776	0
chr1	110608459	110609177	-0.017424	14	0.58608	0.6035	KCNA2	hg38_genes_promoters	0.218857	0.628581	0
chr1	111200291	111200708	0.031837	12	0.31148	0.27964	DENND2D	hg38_genes_promoters	0.0268688	1.43242	0
chr1	111200291	111200708	0.031837	12	0.31148	0.27964	CHI3L2	hg38_genes_promoters	0.0268688	1.43242	0
chr1	111423098	111424321	-0.027651	10	0.79809	0.82574	OVGP1	hg38_genes_promoters	0.013492	1.69072	0
chr1	111503248	111503988	0.017296	10	0.52411	0.50681	ADORA3	hg38_genes_promoters	0.437367	0.349788	0
chr1	111503248	111503988	0.017296	10	0.52411	0.50681	TMIGD3	hg38_genes_promoters	0.437367	0.349788	0
chr1	148246206	148246495	0.013749	10	0.1492	0.13545	LOC101927468	hg38_genes_promoters	0.293405	0.511268	0
chr1	159801920	159802438	-0.01903	10	0.79568	0.81471	FCRL6	hg38_genes_promoters	0.0447403	1.24154	0
chr1	159826283	159826839	0.026787	10	0.27626	0.24948	SLAMF8	hg38_genes_promoters	0.0455243	1.23507	0
chr1	159828997	159829484	0.049688	10	0.22522	0.17554	SLAMF8	hg38_genes_promoters	0.000201788	3.27801	0
chr1	206960876	206962270	-0.023464	15	0.78145	0.80492	FCAMR	hg38_genes_promoters	0.0229644	1.48935	0
chr1	207495607	207495989	0.022134	12	0.22153	0.1994	CR1	hg38_genes_promoters	3.17958e-05	3.97944	0
chr1	207822299	207823329	-0.045289	13	0.57949	0.62478	MIR29B2CHG	hg38_genes_promoters	0.00525908	2.04321	0
chr1	210236824	210237398	-0.025739	10	0.46174	0.48748	SERTAD4	hg38_genes_promoters	0.136813	0.812389	0
chr1	212467359	212468299	-0.011836	11	0.82111	0.83294	LINC02771	hg38_genes_promoters	0.251833	0.57298	0
chr1	213050821	213051072	0.025589	10	0.31492	0.28933	RPS6KC1	hg38_genes_promoters	0.135775	0.815324	0
chr1	219613051	219613156	-0.025556	10	0.80592	0.83148	ZC3H11B	hg38_genes_promoters	0.0729924	1.05562	0
chr1	221563644	221563898	-0.033123	18	0.8536	0.88672	LOC105372937	hg38_genes_promoters	1.02755e-07	6.22191	-1
chr1	222814400	222814831	-0.027408	13	0.46464	0.49205	DISP1	hg38_genes_promoters	0.31085	0.488116	0
chr1	223701159	223701670	-0.022938	10	0.83307	0.85601	CAPN2	hg38_genes_promoters	0.000352826	3.06791	0
chr1	206940197	206940990	-0.018235	12	0.84768	0.86591	PIGR	hg38_genes_promoters	0.00364224	2.18286	0
chr1	223746915	223747262	-0.018261	10	0.79926	0.81752	CAPN2	hg38_genes_promoters	9.31743e-05	3.569	0
chr1	225828628	225828893	-0.044104	10	0.78194	0.82605	EPHX1	hg38_genes_promoters	0.000157145	3.37124	0
chr1	225848171	225848998	-0.036938	10	0.71107	0.748	TMEM63A	hg38_genes_promoters	0.00426121	2.12438	0
chr1	225849421	225850154	-0.024421	10	0.50958	0.534	TMEM63A	hg38_genes_promoters	0.152561	0.769802	0
chr1	225865972	225866614	0.024914	10	0.34087	0.31596	TMEM63A	hg38_genes_promoters	0.0704121	1.06913	0
chr1	225911815	225912107	-0.04892	12	0.74175	0.79067	LEFTY1	hg38_genes_promoters	3.67395e-06	4.81785	0
chr1	225922247	225922768	-0.025003	10	0.75347	0.77848	MIR6741	hg38_genes_promoters	0.00605862	1.99085	0
chr1	225922247	225922768	-0.025003	10	0.75347	0.77848	PYCR2	hg38_genes_promoters	0.00605862	1.99085	0
chr1	226408624	226408904	0.022963	13	0.83005	0.80708	PARP1	hg38_genes_promoters	0.0015173	2.51472	0
chr1	226660245	226660801	0.038393	10	0.22163	0.18324	ITPKB-IT1	hg38_genes_promoters	0.000104219	3.52633	0
chr1	226974664	226975145	-0.024263	10	0.83074	0.855	COQ8A	hg38_genes_promoters	0.000326376	3.09772	0
chr1	224175452	224175905	0.032294	23	0.16474	0.13244	DEGS1	hg38_genes_promoters	1.07346e-07	6.20497	1
chr1	226982160	226982534	-0.015258	10	0.87379	0.88905	COQ8A	hg38_genes_promoters	0.00876028	1.85208	0
chr1	206772301	206773250	0.04114	10	0.34209	0.30095	IL10	hg38_genes_promoters	0.0323429	1.36337	0
chr1	206634809	206635001	0.02107	10	0.030737	0.0096667	DYRK3	hg38_genes_promoters	3.18463e-06	4.87322	0
chr1	204152736	204153102	-0.044569	10	0.67253	0.7171	ETNK2	hg38_genes_promoters	4.23262e-05	3.86961	0
chr1	204191255	204191813	-0.01744	10	0.77694	0.79438	REN	hg38_genes_promoters	0.110363	0.896169	0
chr1	204196425	204196981	-0.047341	17	0.56145	0.6088	KISS1	hg38_genes_promoters	0.000248513	3.2015	0
chr1	204261973	204262280	-0.029977	10	0.76569	0.79567	PLEKHA6	hg38_genes_promoters	0.00424919	2.12536	0
chr1	204262628	204263549	-0.025826	16	0.79277	0.81859	PLEKHA6	hg38_genes_promoters	0.000756754	2.77988	0
chr1	204359693	204360941	0.027546	25	0.13433	0.10678	PLEKHA6	hg38_genes_promoters	1.73955e-07	6.01387	1
chr1	204625640	204626246	-0.015981	10	0.80873	0.82471	LOC105371692	hg38_genes_promoters	0.127322	0.840299	0
chr1	204943690	204944335	-0.042345	12	0.79412	0.83647	NFASC	hg38_genes_promoters	0.000244393	3.20709	0
chr1	204979109	204979454	-0.023185	10	0.85805	0.88124	NFASC	hg38_genes_promoters	0.00128701	2.57775	0
chr1	204996884	204997145	-0.01535	13	0.8496	0.86495	NFASC	hg38_genes_promoters	0.00122753	2.59459	0
chr1	206728622	206728802	0.051351	10	0.14668	0.095333	MAPKAPK2	hg38_genes_promoters	9.81716e-10	8.07463	1
chr1	205042025	205042315	-0.023168	10	0.80674	0.8299	CNTN2	hg38_genes_promoters	0.00195226	2.41977	0
chr1	205061331	205061467	-0.010663	10	0.77834	0.789	CNTN2	hg38_genes_promoters	0.706663	0.149082	0
chr1	205069960	205070087	0.013629	10	0.83011	0.81648	CNTN2	hg38_genes_promoters	0.0496492	1.20257	0
chr1	205071885	205072114	-0.016173	10	0.79704	0.81321	CNTN2	hg38_genes_promoters	0.403745	0.382154	0
chr1	205356562	205356879	-0.029186	11	0.70333	0.73251	KLHDC8A	hg38_genes_promoters	0.0413302	1.2709	0
chr1	205449897	205450581	-0.045893	10	0.4431	0.48899	LEMD1	hg38_genes_promoters	0.0389122	1.29376	0
chr1	205529348	205529444	-0.043295	10	0.475	0.5183	CDK18	hg38_genes_promoters	0.0108465	1.77223	0
chr1	205662984	205663112	-0.02303	10	0.83268	0.85571	SLC45A3	hg38_genes_promoters	0.000205813	3.27105	0
chr1	205849611	205850364	0.081536	41	0.46576	0.38423	PM20D1	hg38_genes_promoters	4.11496e-08	6.58622	1
chr1	205935947	205936450	-0.020551	10	0.74371	0.76427	SLC26A9	hg38_genes_promoters	0.0742872	1.04882	0
chr1	206557426	206558331	0.02678	27	0.041393	0.014614	RASSF5	hg38_genes_promoters	4.58035e-16	13.9919	1
chr1	205042870	205043344	0.021447	34	0.05068	0.029233	CNTN2	hg38_genes_promoters	2.38862e-15	13.3167	1
chr1	227786727	227786972	-0.106752	20	0.49811	0.60486	LOC105373289	hg38_genes_promoters	2.93077e-21	18.9142	-1
chr1	228104003	228104490	0.013124	11	0.45708	0.44396	C1orf35	hg38_genes_promoters	0.362044	0.426477	0
chr1	228107956	228108311	-0.036259	10	0.79374	0.83	MRPL55	hg38_genes_promoters	5.37191e-06	4.6705	0
chr1	234963354	234963788	0.017681	10	0.029408	0.011727	LOC101927851	hg38_genes_promoters	7.91745e-05	3.63156	0
chr1	234980889	234981455	0.025943	15	0.067025	0.041082	LOC107985366	hg38_genes_promoters	5.11378e-10	8.34176	1
chr1	235972053	235972316	0.030386	14	0.077755	0.047369	LINC02768	hg38_genes_promoters	1.30993e-05	4.32463	0
chr1	236539360	236539709	0.158315	10	0.65321	0.49489	LGALS8	hg38_genes_promoters	0.00201852	2.40711	0
chr1	236753661	236754025	-0.032907	10	0.7214	0.75431	ACTN2	hg38_genes_promoters	0.000398599	3.02186	0
chr1	240123106	240123371	-0.033733	12	0.66138	0.69511	FMN2	hg38_genes_promoters	0.000115306	3.48712	0
chr1	244092977	244093503	-0.025563	11	0.77478	0.80035	LOC112268257	hg38_genes_promoters	0.00853097	1.86239	0
chr1	244460946	244461264	0.012274	10	0.15592	0.14365	CATSPERE	hg38_genes_promoters	0.0530098	1.17769	0
chr1	245234492	245235150	-0.019099	21	0.74054	0.75964	KIF26B-AS1	hg38_genes_promoters	0.00132755	2.56612	0
chr1	245930990	245931365	-0.011025	10	0.89274	0.90376	SMYD3	hg38_genes_promoters	0.0156876	1.6338	0
chr1	234759950	234760256	-0.023719	10	0.84695	0.87067	PP2672	hg38_genes_promoters	0.000662182	2.83085	0
chr1	246193716	246193905	-0.029265	10	0.8195	0.84876	SMYD3	hg38_genes_promoters	0.0303955	1.38672	0
chr1	247079414	247079618	0.029483	10	0.28138	0.2519	ZNF670-ZNF695	hg38_genes_promoters	0.186348	0.692123	0
chr1	247329393	247329464	0.021347	10	0.86087	0.83952	ZNF496	hg38_genes_promoters	0.03303	1.35532	0
chr1	247332558	247333041	0.026909	21	0.082306	0.055397	ZNF496	hg38_genes_promoters	1.74388e-10	8.77258	1
chr1	247415873	247416232	0.029754	10	0.046421	0.016667	NLRP3	hg38_genes_promoters	2.61199e-08	6.76287	1
chr1	247530789	247530915	0.051115	16	0.54859	0.49747	GCSAML-AS1	hg38_genes_promoters	0.000448098	2.97772	0
chr1	247548807	247549096	0.03312	12	0.05946	0.02634	GCSAML	hg38_genes_promoters	1.51215e-08	6.98304	1
chr1	247640302	247640820	-0.014307	21	0.84073	0.85503	LOC102724446	hg38_genes_promoters	0.000747896	2.78468	0
chr1	248692000	248692075	-0.038088	13	0.64547	0.68355	LYPD9P	hg38_genes_promoters	0.000512715	2.92662	0
chr1	248814481	248814584	0.015917	10	0.85663	0.84071	SH3BP5L	hg38_genes_promoters	0.0152106	1.64539	0
chr1	248816567	248817208	0.036746	10	0.50607	0.46932	SH3BP5L	hg38_genes_promoters	0.0910246	0.971651	0
chr1	247079414	247079618	0.029483	10	0.28138	0.2519	ZNF670	hg38_genes_promoters	0.186348	0.692123	0
chr1	233613627	233613705	0.015751	13	0.048462	0.032711	KCNK1	hg38_genes_promoters	1.57254e-08	6.96733	1
chr1	233258606	233259037	-0.012333	10	0.876	0.88833	PCNX2	hg38_genes_promoters	0.0375522	1.30729	0
chr1	233258210	233258523	-0.014546	10	0.87626	0.89081	PCNX2	hg38_genes_promoters	0.0468018	1.22493	0
chr1	228145541	228146051	-0.021173	20	0.81918	0.84036	GUK1	hg38_genes_promoters	1.9125e-05	4.17962	0
chr1	228174487	228174927	-0.026022	33	0.77155	0.79757	IBA57	hg38_genes_promoters	8.65486e-07	5.37969	-1
chr1	228208020	228208345	-0.055745	10	0.61253	0.66827	OBSCN	hg38_genes_promoters	9.2287e-05	3.57261	0
chr1	228212340	228212731	-0.068369	56	0.60374	0.67211	OBSCN-AS1	hg38_genes_promoters	7.6675e-29	26.1816	-1
chr1	228212340	228212731	-0.068369	56	0.60374	0.67211	OBSCN	hg38_genes_promoters	7.6675e-29	26.1816	-1
chr1	228212760	228212937	-0.022415	22	0.26466	0.28707	OBSCN-AS1	hg38_genes_promoters	0.137551	0.81032	0
chr1	228212760	228212937	-0.022415	22	0.26466	0.28707	OBSCN	hg38_genes_promoters	0.137551	0.81032	0
chr1	228276319	228276434	0.021185	10	0.10595	0.084762	OBSCN	hg38_genes_promoters	0.00650497	1.96473	0
chr1	228287761	228287906	-0.022005	10	0.84595	0.86795	OBSCN	hg38_genes_promoters	0.000207986	3.26767	0
chr1	228293413	228293609	-0.020111	10	0.84865	0.86876	OBSCN	hg38_genes_promoters	0.010099	1.79881	0
chr1	228352959	228353104	-0.031804	10	0.82406	0.85587	OBSCN	hg38_genes_promoters	2.03153e-05	4.15535	0
chr1	228371244	228371355	-0.026858	11	0.79708	0.82394	OBSCN	hg38_genes_promoters	0.000136005	3.42598	0
chr1	228371366	228371523	-0.01464	17	0.82923	0.84387	OBSCN	hg38_genes_promoters	0.000142176	3.40918	0
chr1	229270430	229270751	-0.030284	12	0.80785	0.83813	RAB4A	hg38_genes_promoters	7.63292e-05	3.64522	0
chr1	229341392	229341823	0.023088	17	0.034515	0.011428	CCSAP	hg38_genes_promoters	9.00214e-13	10.8873	1
chr1	230641938	230642099	0.014451	10	0.059737	0.045286	COG2	hg38_genes_promoters	0.00339928	2.20847	0
chr1	230747116	230747678	-0.016437	13	0.8051	0.82154	CAPN9	hg38_genes_promoters	0.128206	0.837777	0
chr1	230869166	230869424	-0.034021	10	0.2597	0.29372	C1orf198	hg38_genes_promoters	0.0507174	1.19452	0
chr1	231040827	231041040	0.011726	10	0.037886	0.02616	FAM89A	hg38_genes_promoters	5.46986e-05	3.77146	0
chr1	231336400	231336589	-0.046705	13	0.63652	0.68322	SPRTN	hg38_genes_promoters	0.000892526	2.71694	0
chr1	232986181	232986303	-0.012722	10	0.82642	0.83914	PCNX2	hg38_genes_promoters	0.0318753	1.36894	0
chr1	204151300	204151434	-0.035008	10	0.16842	0.20343	ETNK2	hg38_genes_promoters	0.0127724	1.71053	0
chr1	204150870	204151286	-0.041736	10	0.63877	0.68051	ETNK2	hg38_genes_promoters	0.00353129	2.19347	0
chr1	204121800	204122105	-0.028055	10	0.82342	0.85148	SOX13	hg38_genes_promoters	4.66118e-05	3.83237	0
chr1	203860745	203860984	-0.051059	10	0.65113	0.70219	SNRPE	hg38_genes_promoters	0.000751089	2.78304	0
chr1	162367273	162367365	-0.012069	11	0.81737	0.82944	C1orf226	hg38_genes_promoters	0.192698	0.678908	0
chr1	164576303	164576390	-0.031113	10	0.79232	0.82343	PBX1	hg38_genes_promoters	2.83261e-05	4.02318	0
chr1	164774809	164775320	-0.045333	10	0.593	0.63833	PBX1-AS1	hg38_genes_promoters	0.00634287	1.97395	0
chr1	165356724	165356772	0.014877	10	0.030267	0.01539	LMX1A	hg38_genes_promoters	1.10787e-09	8.02657	1
chr1	166080712	166081307	0.027021	10	0.097068	0.070048	FAM78B-AS1	hg38_genes_promoters	2.9029e-05	4.01412	0
chr1	166490024	166490301	0.013255	10	0.074213	0.060957	LINC01675	hg38_genes_promoters	0.534651	0.266507	0
chr1	167094255	167094940	-0.025542	14	0.81966	0.8452	STYXL2	hg38_genes_promoters	0.00024354	3.20824	0
chr1	167554230	167554532	0.020102	10	0.048769	0.028667	LOC107985224	hg38_genes_promoters	4.72566e-05	3.82735	0
chr1	167554230	167554532	0.020102	10	0.048769	0.028667	CREG1	hg38_genes_promoters	4.72566e-05	3.82735	0
chr1	167721001	167721501	0.021761	10	0.066375	0.044614	MPZL1	hg38_genes_promoters	0.0146723	1.65892	0
chr1	162365092	162365464	-0.037316	10	0.83768	0.875	NOS1AP	hg38_genes_promoters	1.12075e-07	6.18752	-1
chr1	168089162	168089952	-0.017183	15	0.84091	0.8581	GPR161	hg38_genes_promoters	0.00424389	2.12573	0
chr1	169460316	169460651	-0.015174	24	0.099211	0.11438	CCDC181	hg38_genes_promoters	0.044693	1.24192	0
chr1	169708171	169708780	0.098713	10	0.36828	0.26957	SELL	hg38_genes_promoters	0.000202193	3.27748	0
chr1	170533062	170533850	0.060656	10	0.38737	0.32671	GORAB-AS1	hg38_genes_promoters	0.093387	0.96152	0
chr1	170729762	170730332	-0.011459	10	0.72268	0.73414	PRRX1	hg38_genes_promoters	0.370123	0.417431	0
chr1	171257562	171258126	-0.041464	10	0.78363	0.8251	FMO1	hg38_genes_promoters	1.35819e-06	5.20294	-1
chr1	171541345	171541787	0.013379	16	0.88731	0.87393	PRRC2C	hg38_genes_promoters	0.024013	1.47282	0
chr1	171787633	171788002	-0.018692	10	0.87923	0.89792	METTL13	hg38_genes_promoters	0.0459219	1.2319	0
chr1	172144531	172144919	-0.020281	10	0.84205	0.86233	MIR199A2	hg38_genes_promoters	0.0345087	1.33969	0
chr1	172144531	172144919	-0.020281	10	0.84205	0.86233	DNM3OS	hg38_genes_promoters	0.0345087	1.33969	0
chr1	172658879	172659401	-0.023935	11	0.83511	0.85905	FASLG	hg38_genes_promoters	0.000892511	2.71694	0
chr1	168280405	168281079	-0.019098	10	0.85128	0.87038	TBX19	hg38_genes_promoters	0.0239572	1.4736	0
chr1	161605790	161606092	-0.042266	31	0.26784	0.3101	HSPA7	hg38_genes_promoters	0.000135471	3.42742	0
chr1	161523522	161523889	-0.012782	12	0.64543	0.65821	HSPA6	hg38_genes_promoters	0.443527	0.343956	0
chr1	161306221	161306527	0.010675	10	0.027067	0.016392	MPZ	hg38_genes_promoters	0.000214516	3.25572	0
chr1	159855848	159855962	0.015845	14	0.80459	0.78874	SNHG28	hg38_genes_promoters	0.017339	1.59659	0
chr1	159872977	159873387	-0.017368	14	0.82692	0.84429	VSIG8	hg38_genes_promoters	0.0134433	1.69201	0
chr1	159872977	159873387	-0.017368	14	0.82692	0.84429	SNHG28	hg38_genes_promoters	0.0134433	1.69201	0
chr1	159881098	159882229	0.028793	10	0.69989	0.6711	CFAP45	hg38_genes_promoters	0.353919	0.435895	0
chr1	160115601	160115868	-0.038443	10	0.48437	0.52281	ATP1A2	hg38_genes_promoters	0.129512	0.833912	0
chr1	160127637	160128258	-0.025286	10	0.81872	0.84401	ATP1A2	hg38_genes_promoters	0.0284987	1.41015	0
chr1	160136032	160136360	-0.017667	10	0.83	0.84767	ATP1A2	hg38_genes_promoters	0.00795381	1.88776	0
chr1	160208882	160210005	-0.017648	10	0.79473	0.81238	LOC729867	hg38_genes_promoters	0.0950261	0.954461	0
chr1	160419352	160419481	-0.027416	10	0.80863	0.83605	VANGL2	hg38_genes_promoters	1.16337e-05	4.37078	0
chr1	160646875	160647334	0.053953	10	0.12705	0.073095	SLAMF1	hg38_genes_promoters	6.12555e-08	6.43163	1
chr1	160813221	160813862	-0.018866	11	0.77317	0.79203	LY9	hg38_genes_promoters	0.016248	1.62	0
chr1	161038265	161038588	0.022381	13	0.20993	0.18755	TSTD1	hg38_genes_promoters	0.0383942	1.2986	0
chr1	161038595	161038752	0.019053	17	0.043503	0.02445	TSTD1	hg38_genes_promoters	2.04625e-13	11.4893	1
chr1	161040631	161040855	0.016514	10	0.85189	0.83538	USF1	hg38_genes_promoters	0.0738541	1.05103	0
chr1	161074243	161075190	-0.018637	17	0.81967	0.83831	NECTIN4	hg38_genes_promoters	0.00171447	2.46837	0
chr1	161098921	161099052	-0.060595	10	0.34921	0.40981	KLHDC9	hg38_genes_promoters	0.000200987	3.27921	0
chr1	161158950	161159286	-0.040201	10	0.29068	0.33089	USP21	hg38_genes_promoters	0.11399	0.883699	0
chr1	161160751	161161115	-0.023681	18	0.83968	0.86336	USP21	hg38_genes_promoters	1.07222e-06	5.29635	-1
chr1	161162015	161162683	-0.02131	11	0.77397	0.79528	USP21	hg38_genes_promoters	0.0141171	1.67366	0
chr1	161196504	161197006	-0.018894	17	0.81043	0.82933	ADAMTS4	hg38_genes_promoters	0.00366013	2.18116	0
chr1	161196504	161197006	-0.018894	17	0.81043	0.82933	NDUFS2	hg38_genes_promoters	0.00366013	2.18116	0
chr1	161198314	161198538	-0.042448	12	0.72096	0.76341	NDUFS2	hg38_genes_promoters	4.94745e-05	3.8102	0
chr1	161215079	161215395	0.051931	10	0.096481	0.04455	FCER1G	hg38_genes_promoters	7.62592e-12	10.0319	1
chr1	173206873	173207384	0.043776	10	0.068803	0.025027	TNFSF4	hg38_genes_promoters	2.11215e-07	5.93767	1
chr1	54685834	54686389	-0.012709	10	0.84984	0.86255	MROH7	hg38_genes_promoters	0.0168039	1.60807	0
chr1	173914428	173915397	-0.022147	19	0.7841	0.80625	SERPINC1	hg38_genes_promoters	0.0121923	1.72795	0
chr1	174799446	174799911	-0.03396	10	0.091611	0.12557	RABGAP1L	hg38_genes_promoters	0.0355175	1.32874	0
chr1	201378197	201378832	-0.013539	10	0.82984	0.84338	TNNT2	hg38_genes_promoters	0.0406049	1.27767	0
chr1	201400346	201401114	-0.020499	11	0.76794	0.78844	LAD1	hg38_genes_promoters	0.00546161	2.02932	0
chr1	201622910	201623204	-0.021208	14	0.85553	0.87673	NAV1	hg38_genes_promoters	0.000481885	2.95081	0
chr1	201718609	201718781	-0.031862	10	0.83395	0.86581	MIR5191	hg38_genes_promoters	1.60895e-06	5.13505	-1
chr1	201887460	201888434	-0.034398	10	0.73432	0.76871	SHISA4	hg38_genes_promoters	0.0067111	1.95269	0
chr1	201981947	201982271	-0.036793	12	0.54634	0.58313	RNPEP	hg38_genes_promoters	0.0452564	1.23727	0
chr1	202007528	202008325	-0.036897	12	0.79162	0.82852	ELF3	hg38_genes_promoters	3.78606e-05	3.9118	0
chr1	202009999	202011328	-0.032109	31	0.79595	0.82805	ELF3	hg38_genes_promoters	8.99979e-10	8.11076	-1
chr1	202009999	202011328	-0.032109	31	0.79595	0.82805	ELF3-AS1	hg38_genes_promoters	8.99979e-10	8.11076	-1
chr1	202122736	202123157	-0.031994	16	0.7775	0.80949	GPR37L1	hg38_genes_promoters	6.94995e-09	7.29314	-1
chr1	201368179	201368659	-0.016535	12	0.74096	0.7575	TNNT2	hg38_genes_promoters	0.273	0.540533	0
chr1	202135493	202136065	-0.016112	15	0.70782	0.72394	ARL8A	hg38_genes_promoters	0.14364	0.793576	0
chr1	202214065	202214158	-0.021674	10	0.15042	0.1721	LGR6	hg38_genes_promoters	0.0809344	1.01687	0
chr1	202644305	202644566	0.015742	10	0.097314	0.081573	SYT2	hg38_genes_promoters	0.0501895	1.19864	0
chr1	202809110	202809544	-0.033942	10	0.64944	0.68338	KDM5B	hg38_genes_promoters	0.354393	0.435412	0
chr1	203050008	203050719	-0.022777	10	0.83884	0.86162	PPFIA4	hg38_genes_promoters	0.00137519	2.55254	0
chr1	203128897	203129208	-0.029733	18	0.84503	0.87476	ADORA1	hg38_genes_promoters	7.02222e-11	9.14556	-1
chr1	203273664	203274162	0.062329	13	0.26387	0.20154	CHIT1	hg38_genes_promoters	8.24411e-07	5.39852	1
chr1	203286235	203287359	0.059974	17	0.23048	0.1705	LINC01353	hg38_genes_promoters	5.09434e-05	3.79927	0
chr1	203493370	203494248	-0.029518	10	0.80779	0.83731	OPTC	hg38_genes_promoters	0.00149217	2.52083	0
chr1	203495575	203496144	-0.012336	10	0.79247	0.80481	OPTC	hg38_genes_promoters	0.0828487	1.00851	0
chr1	203764785	203765467	-0.028824	15	0.57702	0.60584	LAX1	hg38_genes_promoters	0.100752	0.931637	0
chr1	202186041	202186702	-0.026252	10	0.77246	0.79871	PTPRVP	hg38_genes_promoters	0.00888947	1.84724	0
chr1	201364304	201364848	-0.030705	15	0.8126	0.8433	TNNT2	hg38_genes_promoters	4.94189e-06	4.70243	0
chr1	201361374	201361855	-0.018456	10	0.52221	0.54067	TNNT2	hg38_genes_promoters	0.297091	0.506243	0
chr1	201212252	201212938	-0.014474	10	0.81853	0.833	IGFN1	hg38_genes_promoters	0.0299801	1.39154	0
chr1	175193367	175194029	-0.020532	12	0.56677	0.5873	KIAA0040	hg38_genes_promoters	0.273335	0.540149	0
chr1	175876067	175876678	-0.020708	10	0.81374	0.83444	LINC01657	hg38_genes_promoters	0.00166352	2.48006	0
chr1	176552586	176553229	0.024709	10	0.12402	0.099307	PAPPA2	hg38_genes_promoters	0.0230366	1.48859	0
chr1	177032571	177032693	-0.06487	10	0.71037	0.77524	ASTN1	hg38_genes_promoters	2.61131e-12	10.4588	-1
chr1	177936474	177937453	-0.022026	12	0.82456	0.84659	SEC16B	hg38_genes_promoters	0.00233386	2.35216	0
chr1	177969866	177970538	-0.041827	12	0.74288	0.78471	SEC16B	hg38_genes_promoters	0.000107001	3.51597	0
chr1	178038060	178038182	0.015647	15	0.027614	0.011967	CRYZL2P	hg38_genes_promoters	8.32055e-15	12.8102	1
chr1	178038060	178038182	0.015647	15	0.027614	0.011967	CRYZL2P-SEC16B	hg38_genes_promoters	8.32055e-15	12.8102	1
chr1	178486964	178487113	-0.032072	15	0.10491	0.13698	CLEC20A	hg38_genes_promoters	0.000109579	3.50738	0
chr1	178512436	178513193	-0.015909	22	0.84841	0.86432	TEX35	hg38_genes_promoters	0.00301804	2.25389	0
chr1	178512436	178513193	-0.015909	22	0.84841	0.86432	LOC101928866	hg38_genes_promoters	0.00301804	2.25389	0
chr1	179591774	179591839	0.012842	10	0.046842	0.034	TDRD5	hg38_genes_promoters	5.99866e-05	3.7359	0
chr1	179818742	179818956	-0.052201	10	0.64789	0.7001	LOC105371634	hg38_genes_promoters	0.00304796	2.24987	0
chr1	180196512	180197055	-0.016331	15	0.86519	0.88152	QSOX1	hg38_genes_promoters	0.00295269	2.26218	0
chr1	180928421	180928572	-0.05116	10	0.78432	0.83548	KIAA1614	hg38_genes_promoters	2.1394e-06	5.02606	-1
chr1	182684498	182684679	0.061037	10	0.29503	0.23399	RGS8	hg38_genes_promoters	5.31298e-06	4.67491	0
chr1	182953068	182953394	-0.03544	34	0.42163	0.45707	SHCBP1L	hg38_genes_promoters	0.00201684	2.40729	0
chr1	184387005	184387084	0.012621	10	0.027717	0.015095	C1orf21	hg38_genes_promoters	6.47195e-06	4.59962	0
chr1	197735586	197735774	0.031629	15	0.90074	0.86911	DENND1B	hg38_genes_promoters	2.63596e-06	4.94508	0
chr1	200894816	200895095	-0.02109	10	0.84805	0.86914	INAVA	hg38_genes_promoters	0.000654691	2.83495	0
chr1	200911617	200911776	-0.020436	10	0.85342	0.87386	INAVA	hg38_genes_promoters	0.00012159	3.46701	0
chr1	201034167	201034798	-0.010765	12	0.84321	0.85398	LOC101929305	hg38_genes_promoters	0.0340934	1.34414	0
chr1	201189854	201190745	-0.018026	12	0.79447	0.8125	IGFN1	hg38_genes_promoters	0.0928297	0.963622	0
chr1	173917854	173918436	-0.022139	10	0.83565	0.85779	SERPINC1	hg38_genes_promoters	0.00403643	2.14432	0
chr1	54623285	54623699	-0.026396	10	0.83184	0.85824	FAM151A	hg38_genes_promoters	3.89457e-05	3.90086	0
chr1	205257088	205257335	-0.018785	10	0.83353	0.85231	TMCC2	hg38_genes_promoters	0.0108811	1.77122	0
chr1	54404677	54405136	0.024097	12	0.14597	0.12187	SSBP3	hg38_genes_promoters	7.01495e-06	4.56811	0
chr1	12030022	12030206	0.022765	12	0.80737	0.7846	MIIP	hg38_genes_promoters	0.00284895	2.27569	0
chr1	12191555	12191685	-0.028401	10	0.85779	0.88619	MIR4632	hg38_genes_promoters	1.27281e-07	6.13727	-1
chr1	12191555	12191685	-0.028401	10	0.85779	0.88619	TNFRSF1B	hg38_genes_promoters	1.27281e-07	6.13727	-1
chr1	12406128	12406818	-0.022044	10	0.71158	0.73362	VPS13D	hg38_genes_promoters	0.0676963	1.08415	0
chr1	12496613	12497119	-0.019276	10	0.86011	0.87938	VPS13D	hg38_genes_promoters	0.0130371	1.70354	0
chr1	12527521	12527695	-0.055805	10	0.78905	0.84486	LINC02766	hg38_genes_promoters	3.87403e-10	8.45336	-1
chr1	12596361	12596590	-0.023212	10	0.59377	0.61699	DHRS3	hg38_genes_promoters	0.183382	0.698161	0
chr1	13585377	13585720	-0.031571	10	0.31447	0.34604	PDPN	hg38_genes_promoters	0.0965245	0.948439	0
chr1	13699986	13700036	0.029676	10	0.041642	0.011965	PRDM2	hg38_genes_promoters	7.33149e-18	15.6822	1
chr1	11934158	11934387	0.015227	10	0.028053	0.012825	PLOD1	hg38_genes_promoters	0.00198474	2.41334	0
chr1	13730864	13731205	0.048749	10	0.091082	0.042333	PRDM2	hg38_genes_promoters	0.00209995	2.3914	0
chr1	14929639	14929985	-0.016	10	0.818	0.834	KAZN	hg38_genes_promoters	0.00936059	1.82685	0
chr1	14945433	14946191	-0.046305	21	0.74944	0.79575	KAZN	hg38_genes_promoters	5.17596e-09	7.41239	-1
chr1	15734885	15735456	-0.039184	19	0.82095	0.86013	SLC25A34	hg38_genes_promoters	1.91814e-10	8.73349	-1
chr1	15736419	15736883	-0.03287	23	0.81856	0.85143	SLC25A34	hg38_genes_promoters	1.01191e-11	9.91761	-1
chr1	15738652	15738898	-0.025554	10	0.76268	0.78824	SLC25A34	hg38_genes_promoters	0.00412982	2.13615	0
chr1	15757658	15757978	0.020962	10	0.14311	0.12214	FBLIM1	hg38_genes_promoters	0.0153256	1.64254	0
chr1	15876291	15876415	-0.029128	10	0.86816	0.89729	SPEN	hg38_genes_promoters	8.25089e-06	4.50557	0
chr1	15942564	15942866	-0.011447	12	0.81939	0.83083	ZBTB17	hg38_genes_promoters	0.143217	0.79454	0
chr1	15944203	15944652	-0.02045	39	0.84323	0.86368	ZBTB17	hg38_genes_promoters	9.13821e-11	9.03691	-1
chr1	16047897	16048388	-0.018746	12	0.72367	0.74242	CLCNKB	hg38_genes_promoters	0.0272942	1.42651	0
chr1	14419725	14419870	-0.029491	13	0.83494	0.86443	KAZN-AS1	hg38_genes_promoters	2.18645e-05	4.12715	0
chr1	16207645	16207753	-0.101124	10	0.44253	0.54365	ARHGEF19	hg38_genes_promoters	7.14004e-07	5.4538	-1
chr1	11787390	11787634	-0.029133	10	0.70311	0.73224	C1orf167	hg38_genes_promoters	0.00667567	1.95459	0
chr1	11778453	11778767	0.020494	10	0.86068	0.84019	C1orf167	hg38_genes_promoters	0.0114896	1.75107	0
chr1	7368094	7368762	-0.019451	12	0.78202	0.80147	CAMTA1	hg38_genes_promoters	0.0325731	1.36048	0
chr1	7441618	7441955	-0.022965	13	0.76887	0.79183	CAMTA1-AS1	hg38_genes_promoters	0.00710596	1.93051	0
chr1	7784571	7784682	-0.038229	10	0.31105	0.34928	PER3	hg38_genes_promoters	0.0698464	1.07218	0
chr1	7784839	7785043	-0.050993	21	0.70243	0.75342	PER3	hg38_genes_promoters	1.15499e-07	6.17537	-1
chr1	7853368	7853830	-0.020757	12	0.74919	0.76994	UTS2	hg38_genes_promoters	0.142323	0.796836	0
chr1	7940802	7941297	-0.030944	12	0.55937	0.59031	TNFRSF9	hg38_genes_promoters	0.177557	0.711146	0
chr1	8317841	8317962	0.014085	12	0.067901	0.053816	SLC45A1	hg38_genes_promoters	0.0229774	1.48917	0
chr1	8330212	8330336	-0.016521	10	0.85053	0.86705	SLC45A1	hg38_genes_promoters	0.0102541	1.79308	0
chr1	9026024	9026562	-0.015079	12	0.82083	0.83591	SLC2A7	hg38_genes_promoters	0.0240463	1.47235	0
chr1	9355525	9355733	-0.028082	10	0.78803	0.81612	SPSB1	hg38_genes_promoters	0.0642302	1.10455	0
chr1	11784857	11785194	0.019478	13	0.073933	0.054455	C1orf167	hg38_genes_promoters	5.9308e-05	3.7404	0
chr1	9687182	9687300	0.011024	10	0.025	0.013976	PIK3CD	hg38_genes_promoters	5.0212e-05	3.80437	0
chr1	9687989	9688190	-0.062333	15	0.2127	0.27503	PIK3CD	hg38_genes_promoters	1.77053e-06	5.09857	-1
chr1	9688245	9688493	-0.030673	10	0.46461	0.49529	PIK3CD-AS2	hg38_genes_promoters	0.143322	0.794329	0
chr1	9878123	9878923	-0.012953	18	0.83103	0.84399	CTNNBIP1	hg38_genes_promoters	0.00692707	1.94041	0
chr1	10211333	10211552	0.010331	10	0.029474	0.019143	KIF1B	hg38_genes_promoters	2.92272e-06	4.90489	0
chr1	10535271	10535776	-0.015631	10	0.84187	0.8575	PEX14	hg38_genes_promoters	0.0452904	1.23701	0
chr1	10651484	10651931	-0.012893	21	0.7889	0.80179	CASZ1	hg38_genes_promoters	0.00558666	2.02071	0
chr1	11043467	11043861	-0.016753	12	0.76474	0.78149	MASP2	hg38_genes_promoters	0.0036514	2.18202	0
chr1	11081050	11081210	-0.022058	10	0.81389	0.83595	EXOSC10	hg38_genes_promoters	0.0524693	1.18185	0
chr1	11502004	11502219	-0.023576	10	0.64901	0.67258	LOC112268221	hg38_genes_promoters	0.0859925	0.994015	0
chr1	11654018	11654212	-0.040556	10	0.46986	0.51042	FBXO2	hg38_genes_promoters	0.0871382	0.988991	0
chr1	9687989	9688190	-0.062333	15	0.2127	0.27503	PIK3CD-AS2	hg38_genes_promoters	1.77053e-06	5.09857	-1
chr1	16227984	16228074	0.013277	10	0.11453	0.10125	ANO7L1	hg38_genes_promoters	0.175701	0.71514	0
chr1	16228355	16228489	-0.017835	13	0.36004	0.37788	ANO7L1	hg38_genes_promoters	0.493043	0.300302	0
chr1	16352227	16352399	-0.011625	17	0.0070588	0.018684	SZRD1	hg38_genes_promoters	0.722948	0.139425	0
chr1	19274153	19274447	-0.04466	29	0.082795	0.12745	AKR7L	hg38_genes_promoters	1.56906e-11	9.7421	-1
chr1	19324546	19324788	-0.012424	10	0.74905	0.76148	SLC66A1	hg38_genes_promoters	0.187584	0.68951	0
chr1	19645326	19645474	-0.076271	14	0.11594	0.19221	NBL1	hg38_genes_promoters	7.27776e-17	14.7395	-1
chr1	19645489	19647056	-0.040939	37	0.3796	0.42054	NBL1	hg38_genes_promoters	4.25967e-05	3.8676	0
chr1	19924069	19924310	-0.017887	10	0.81368	0.83157	PLA2G2E	hg38_genes_promoters	0.0199897	1.54132	0
chr1	20242976	20243089	0.022347	11	0.79919	0.77684	LINC01757	hg38_genes_promoters	0.0354484	1.32946	0
chr1	20290303	20290845	0.018749	10	0.47037	0.45162	VWA5B1	hg38_genes_promoters	0.475399	0.315215	0
chr1	20685302	20685410	-0.04486	10	0.73447	0.77933	KIF17	hg38_genes_promoters	0.00022032	3.24608	0
chr1	21256799	21257622	-0.017385	20	0.8276	0.84498	ECE1	hg38_genes_promoters	0.00196841	2.41665	0
chr1	21294501	21294902	0.047782	10	0.14121	0.093429	ECE1	hg38_genes_promoters	8.23625e-07	5.39871	1
chr1	19220785	19221366	0.038608	10	0.4698	0.43119	EMC1	hg38_genes_promoters	0.112654	0.888277	0
chr1	21550624	21550771	0.01713	10	0.84337	0.82624	ALPL	hg38_genes_promoters	0.0371091	1.31176	0
chr1	21586134	21586521	-0.016754	10	0.70958	0.72633	LINC02596	hg38_genes_promoters	0.222359	0.622246	0
chr1	21652345	21652456	0.022132	10	0.20133	0.17919	RAP1GAP	hg38_genes_promoters	0.0435451	1.25146	0
chr1	21831255	21831764	-0.018667	15	0.844	0.86267	HSPG2	hg38_genes_promoters	0.000441923	2.98266	0
chr1	21847851	21848018	-0.019233	10	0.84205	0.86129	HSPG2	hg38_genes_promoters	0.0013038	2.57299	0
chr1	21874906	21875055	-0.029406	10	0.80974	0.83914	HSPG2	hg38_genes_promoters	3.51279e-05	3.93895	0
chr1	21984024	21984322	-0.022376	10	0.59065	0.61303	CELA3B	hg38_genes_promoters	0.160392	0.75025	0
chr1	22000405	22000674	-0.017669	10	0.84847	0.86614	CELA3A	hg38_genes_promoters	0.00454926	2.09921	0
chr1	23436661	23436813	-0.021203	12	0.4882	0.5094	ASAP3	hg38_genes_promoters	0.16016	0.750773	0
chr1	23436987	23437265	-0.048512	18	0.52646	0.57497	ASAP3	hg38_genes_promoters	0.000134196	3.43023	0
chr1	23438758	23439281	-0.022376	10	0.81205	0.83443	ASAP3	hg38_genes_promoters	0.00239422	2.34242	0
chr1	21569329	21570082	-0.016229	10	0.78514	0.80137	ALPL	hg38_genes_promoters	0.0114255	1.75296	0
chr1	19099986	19100484	-0.014676	10	0.87123	0.8859	UBR4	hg38_genes_promoters	0.0235236	1.4807	0
chr1	19093522	19093900	-0.011454	10	0.82893	0.84038	UBR4	hg38_genes_promoters	0.0198738	1.54343	0
chr1	19081585	19081877	0.030135	10	0.12742	0.097286	UBR4	hg38_genes_promoters	0.000119766	3.47317	0
chr1	16491503	16492014	-0.010624	10	0.81495	0.82557	CROCCP3	hg38_genes_promoters	0.0843372	1.00173	0
chr1	16625973	16626409	-0.01611	13	0.80968	0.82579	CROCCP2	hg38_genes_promoters	0.00682773	1.94629	0
chr1	16720113	16720450	-0.01417	10	0.81421	0.82838	ESPNP	hg38_genes_promoters	0.0383987	1.2986	0
chr1	16759156	16759277	-0.028206	10	0.29384	0.32205	MST1L	hg38_genes_promoters	0.0634525	1.10921	0
chr1	16765182	16765488	-0.02385	10	0.80658	0.83043	MST1L	hg38_genes_promoters	6.85157e-05	3.68662	0
chr1	16859766	16859901	-0.046931	14	0.56329	0.61022	MIR3675	hg38_genes_promoters	0.00020218	3.27748	0
chr1	16871097	16871283	-0.022776	13	0.80316	0.82593	LOC112267871	hg38_genes_promoters	0.000801117	2.75803	0
chr1	16922113	16922649	-0.023865	10	0.65702	0.68088	CROCC	hg38_genes_promoters	0.0107459	1.7757	0
chr1	16929860	16930082	-0.01617	10	0.83001	0.84618	CROCC	hg38_genes_promoters	0.0378804	1.30394	0
chr1	16938858	16939112	-0.035704	27	0.75585	0.79155	CROCC	hg38_genes_promoters	6.53263e-11	9.17453	-1
chr1	16948336	16948421	-0.016975	10	0.81926	0.83624	CROCC	hg38_genes_promoters	0.0037985	2.16725	0
chr1	16978869	16979209	0.03685	10	0.21942	0.18257	MFAP2	hg38_genes_promoters	0.00104851	2.65544	0
chr1	16997009	16997150	0.014807	10	0.87647	0.86167	ATP13A2	hg38_genes_promoters	0.0360855	1.3226	0
chr1	17000055	17000568	-0.017222	12	0.81681	0.83403	ATP13A2	hg38_genes_promoters	0.0242106	1.46972	0
chr1	17005291	17005586	-0.026631	19	0.8559	0.88253	ATP13A2	hg38_genes_promoters	2.437e-09	7.70991	-1
chr1	17222334	17222774	-0.030351	11	0.81541	0.84576	PADI1	hg38_genes_promoters	0.000607384	2.86253	0
chr1	17306699	17307425	-0.029547	10	0.60883	0.63838	PADI4	hg38_genes_promoters	0.0628829	1.11278	0
chr1	17602121	17602241	-0.011684	10	0.87132	0.883	ARHGEF10L	hg38_genes_promoters	0.0143016	1.66904	0
chr1	17633640	17634018	-0.026226	10	0.82663	0.85286	ARHGEF10L	hg38_genes_promoters	0.000252521	3.19539	0
chr1	17692945	17693668	-0.034677	10	0.75089	0.78557	ARHGEF10L	hg38_genes_promoters	0.00332276	2.2169	0
chr1	18886434	18887067	-0.024747	13	0.81639	0.84114	ALDH4A1	hg38_genes_promoters	0.000441197	2.98326	0
chr1	18957427	18957908	-0.023006	16	0.49322	0.51623	IFFO2	hg38_genes_promoters	0.164729	0.739708	0
chr1	19081241	19081568	0.060152	11	0.19999	0.13984	UBR4	hg38_genes_promoters	2.65078e-07	5.84898	1
chr1	6587589	6588143	-0.020183	12	0.67257	0.69275	ZBTB48	hg38_genes_promoters	0.267278	0.549183	0
chr1	24108514	24108774	-0.024865	10	0.75742	0.78229	MYOM3	hg38_genes_promoters	0.018504	1.57151	0
chr1	6579393	6579562	-0.029043	10	0.67205	0.7011	ZBTB48	hg38_genes_promoters	0.0250146	1.45824	0
chr1	6477543	6477717	-0.022732	10	0.80132	0.82405	PLEKHG5	hg38_genes_promoters	0.00152845	2.51183	0
chr1	1354847	1355087	-0.026564	37	0.10378	0.13035	MXRA8	hg38_genes_promoters	0.26297	0.55549	0
chr1	1391124	1391493	0.033831	12	0.71131	0.67748	CCNL2	hg38_genes_promoters	0.0718239	1.0616	0
chr1	1425653	1425905	-0.026584	10	0.74281	0.7694	TMEM88B	hg38_genes_promoters	0.0211559	1.52042	0
chr1	1432317	1432445	-0.042912	10	0.63042	0.67333	LINC01770	hg38_genes_promoters	0.0205685	1.53116	0
chr1	1432750	1433078	-0.030864	13	0.77785	0.80872	LINC01770	hg38_genes_promoters	0.000652435	2.83602	0
chr1	1461759	1462032	0.019594	10	0.47774	0.45814	ATAD3C	hg38_genes_promoters	0.402023	0.38367	0
chr1	1523381	1523482	-0.017674	10	0.82342	0.8411	ATAD3A	hg38_genes_promoters	0.0140236	1.67622	0
chr1	1546372	1546523	-0.020997	10	0.84253	0.86352	SSU72	hg38_genes_promoters	0.00113235	2.6262	0
chr1	1623915	1623964	-0.022519	10	0.85405	0.87657	MIB2	hg38_genes_promoters	0.00140032	2.54526	0
chr1	1625005	1625151	-0.021226	10	0.79363	0.81486	MIB2	hg38_genes_promoters	0.00423002	2.12699	0
chr1	1340230	1340416	-0.015671	13	0.80555	0.82122	DVL1	hg38_genes_promoters	0.0129454	1.70596	0
chr1	1627419	1627522	-0.018158	10	0.70384	0.722	MIB2	hg38_genes_promoters	0.280319	0.530039	0
chr1	1629152	1629273	0.04455	20	0.12753	0.082976	MIB2	hg38_genes_promoters	3.10341e-15	13.2106	1
chr1	1629447	1629511	0.050268	10	0.12332	0.073048	MIB2	hg38_genes_promoters	1.74736e-10	8.77217	1
chr1	1631100	1631274	-0.022777	22	0.1014	0.12418	MMP23B	hg38_genes_promoters	0.00353422	2.19337	0
chr1	1704183	1704379	-0.022132	10	0.86845	0.89058	CDK11A	hg38_genes_promoters	0.00176331	2.45748	0
chr1	2028268	2028352	0.032751	12	0.84263	0.80988	GABRD	hg38_genes_promoters	0.000247435	3.20315	0
chr1	2073764	2073872	-0.01378	12	0.84864	0.86242	PRKCZ	hg38_genes_promoters	0.0123604	1.72281	0
chr1	2110909	2111051	-0.026243	10	0.78895	0.81519	PRKCZ	hg38_genes_promoters	0.00673681	1.95125	0
chr1	2247873	2248030	-0.027807	12	0.78469	0.8125	SKI	hg38_genes_promoters	0.00392838	2.15459	0
chr1	2385184	2385388	-0.015036	12	0.77838	0.79341	MORN1	hg38_genes_promoters	0.0725693	1.05769	0
chr1	2414452	2414649	0.013728	14	0.01868	0.0049514	PEX10	hg38_genes_promoters	0.000220857	3.24526	0
chr1	1628047	1628176	-0.023521	10	0.84753	0.87105	MIB2	hg38_genes_promoters	0.000130794	3.4402	0
chr1	3063768	3063868	-0.050072	17	0.74895	0.79902	PRDM16-DT	hg38_genes_promoters	3.67187e-13	11.2501	-1
chr1	1340230	1340416	-0.015671	13	0.80555	0.82122	MIR6808	hg38_genes_promoters	0.0129454	1.70596	0
chr1	1339711	1340200	0.014984	15	0.86052	0.84554	MIR6808	hg38_genes_promoters	0.0468138	1.22493	0
chr1	54547150	54548187	0.033253	22	0.094925	0.061672	ACOT11	hg38_genes_promoters	2.49498e-13	11.4091	1
chr1	1033145	1033246	0.013216	10	0.014178	0.00096139	AGRN	hg38_genes_promoters	7.53744e-24	21.4149	1
chr1	1034188	1034313	0.045685	14	0.074086	0.028401	AGRN	hg38_genes_promoters	6.95516e-25	22.4067	1
chr1	1048164	1048310	-0.038865	10	0.77185	0.81072	AGRN	hg38_genes_promoters	0.00149656	2.51984	0
chr1	1051173	1051300	-0.010982	10	0.84568	0.85667	AGRN	hg38_genes_promoters	0.0525052	1.18161	0
chr1	1084459	1084622	-0.023296	10	0.86089	0.88419	C1orf159	hg38_genes_promoters	5.08126e-05	3.80009	0
chr1	1213428	1213593	0.038216	12	0.062939	0.024722	TNFRSF4	hg38_genes_promoters	5.19358e-13	11.1102	1
chr1	1213617	1213745	0.017414	10	0.048842	0.031429	TNFRSF4	hg38_genes_promoters	0.000197362	3.28576	0
chr1	1214051	1214143	0.020448	10	0.25336	0.23291	TNFRSF4	hg38_genes_promoters	0.161486	0.747821	0
chr1	1220301	1220537	-0.018455	17	0.82799	0.84644	SDF4	hg38_genes_promoters	0.00131068	2.571	0
chr1	1339711	1340200	0.014984	15	0.86052	0.84554	DVL1	hg38_genes_promoters	0.0468138	1.22493	0
chr1	1220561	1220866	0.018381	12	0.87259	0.85421	SDF4	hg38_genes_promoters	0.0169703	1.60461	0
chr1	1228494	1228684	-0.030484	13	0.86223	0.89271	SDF4	hg38_genes_promoters	3.24847e-07	5.76918	-1
chr1	1281391	1281688	-0.045263	10	0.76774	0.813	SCNN1D	hg38_genes_promoters	1.12167e-06	5.27855	-1
chr1	1281722	1282222	-0.01806	18	0.75064	0.7687	SCNN1D	hg38_genes_promoters	0.0204369	1.53327	0
chr1	1286273	1286443	-0.037363	10	0.70268	0.74005	SCNN1D	hg38_genes_promoters	0.00257643	2.31458	0
chr1	1295464	1295620	-0.02732	12	0.84855	0.87587	ACAP3	hg38_genes_promoters	0.000169728	3.34201	0
chr1	1297061	1297214	-0.014661	11	0.81598	0.83064	MIR6726	hg38_genes_promoters	0.0344291	1.34044	0
chr1	1305490	1305943	0.023426	17	0.045836	0.02241	ACAP3	hg38_genes_promoters	8.44014e-12	9.99129	1
chr1	1314499	1315008	-0.02364	21	0.81035	0.83399	INTS11	hg38_genes_promoters	1.04847e-06	5.30452	-1
chr1	1320994	1321187	-0.027544	10	0.79579	0.82333	INTS11	hg38_genes_promoters	9.04771e-05	3.58025	0
chr1	1325525	1325984	-0.041042	12	0.55595	0.59699	INTS11	hg38_genes_promoters	0.00584419	2.00386	0
chr1	1222303	1222742	-0.031233	12	0.81259	0.84383	SDF4	hg38_genes_promoters	1.37788e-05	4.30586	0
chr1	3064106	3064226	-0.016459	10	0.81568	0.83214	PRDM16-DT	hg38_genes_promoters	0.0060988	1.9883	0
chr1	3242895	3243158	-0.023457	13	0.81141	0.83487	PRDM16	hg38_genes_promoters	0.00671216	1.95269	0
chr1	3323114	3323296	-0.032589	10	0.39032	0.4229	LOC105378604	hg38_genes_promoters	0.205231	0.653952	0
chr1	6034927	6035138	-0.033128	10	0.74616	0.77929	KCNAB2	hg38_genes_promoters	0.00425202	2.12524	0
chr1	6035388	6035566	-0.022634	10	0.74984	0.77248	KCNAB2	hg38_genes_promoters	0.00659059	1.9596	0
chr1	6045001	6045293	-0.026499	10	0.77626	0.80276	KCNAB2	hg38_genes_promoters	0.00194591	2.421	0
chr1	6045703	6045986	-0.036855	12	0.8093	0.84615	KCNAB2	hg38_genes_promoters	3.25477e-07	5.76858	-1
chr1	6072452	6072741	-0.025727	10	0.81637	0.8421	KCNAB2	hg38_genes_promoters	0.000623377	2.85284	0
chr1	6128843	6128966	-0.03095	10	0.83753	0.86848	CHD5	hg38_genes_promoters	3.20056e-06	4.87165	0
chr1	6143939	6144182	-0.030469	10	0.80558	0.83605	CHD5	hg38_genes_promoters	0.000600269	2.86647	0
chr1	6204840	6205160	0.03046	15	0.26017	0.22971	RNF207	hg38_genes_promoters	0.0473976	1.22021	0
chr1	6208667	6209575	0.025943	101	0.041582	0.015639	LOC107985733	hg38_genes_promoters	6.81147e-85	80.9026	1
chr1	6208667	6209575	0.025943	101	0.041582	0.015639	RNF207	hg38_genes_promoters	6.81147e-85	80.9026	1
chr1	6208667	6209575	0.025943	101	0.041582	0.015639	RPL22	hg38_genes_promoters	6.81147e-85	80.9026	1
chr1	6420790	6420877	0.010058	12	0.016725	0.0066667	HES2	hg38_genes_promoters	1.31648e-10	8.88636	1
chr1	6448947	6449026	0.013969	14	0.054833	0.040864	ESPN	hg38_genes_promoters	0.000138914	3.41796	0
chr1	6451036	6451552	-0.035242	10	0.70081	0.73605	ESPN	hg38_genes_promoters	0.000642646	2.84184	0
chr1	6460462	6460769	0.021067	19	0.065152	0.044085	ESPN	hg38_genes_promoters	1.00754e-07	6.22946	1
chr1	6464191	6464681	-0.016254	13	0.80818	0.82443	TNFRSF25	hg38_genes_promoters	0.00935335	1.82699	0
chr1	6465994	6466167	0.012783	19	0.022299	0.0095161	TNFRSF25	hg38_genes_promoters	1.85673e-14	12.4739	1
chr1	6466899	6467499	-0.028659	17	0.83344	0.8621	TNFRSF25	hg38_genes_promoters	8.38869e-10	8.13844	-1
chr1	6471462	6471657	-0.027113	25	0.73712	0.76423	PLEKHG5	hg38_genes_promoters	1.57683e-05	4.25651	0
chr1	6471730	6472609	-0.034218	24	0.75967	0.79389	PLEKHG5	hg38_genes_promoters	1.68217e-06	5.11931	-1
chr1	6242708	6243203	-0.010075	10	0.20451	0.21458	HES3	hg38_genes_promoters	0.841699	0.0738966	0
chr1	6034055	6034503	-0.035707	10	0.58032	0.61602	KCNAB2	hg38_genes_promoters	0.0616721	1.12023	0
chr1	6026460	6027122	0.029807	17	0.071951	0.042144	KCNAB2	hg38_genes_promoters	4.92038e-08	6.51743	1
chr1	5990821	5991272	-0.028054	10	0.54233	0.57039	KCNAB2	hg38_genes_promoters	0.237809	0.595853	0
chr1	3323484	3323654	0.014173	10	0.10632	0.092143	LOC105378604	hg38_genes_promoters	0.00942967	1.82403	0
chr1	3395590	3396037	-0.015533	13	0.80883	0.82436	PRDM16	hg38_genes_promoters	0.0385519	1.29718	0
chr1	3423268	3423951	0.062049	25	0.3067	0.24465	PRDM16	hg38_genes_promoters	8.519e-06	4.49258	0
chr1	3464924	3465336	-0.026578	11	0.77593	0.80251	ARHGEF16	hg38_genes_promoters	0.0147542	1.65686	0
chr1	3465948	3466291	-0.018433	17	0.68381	0.70224	ARHGEF16	hg38_genes_promoters	0.0456342	1.23414	0
chr1	3494013	3494310	-0.035331	14	0.80902	0.84435	MEGF6	hg38_genes_promoters	4.71899e-07	5.62012	-1
chr1	3560635	3561539	-0.023013	21	0.84476	0.86777	MIR551A	hg38_genes_promoters	2.99941e-06	4.89585	0
chr1	3623838	3624111	-0.037251	10	0.22168	0.25893	TPRG1L	hg38_genes_promoters	0.0489887	1.20755	0
chr1	3636265	3636527	-0.015333	10	0.84459	0.85992	WRAP73	hg38_genes_promoters	0.0107306	1.7761	0
chr1	3640487	3640622	-0.027872	10	0.69884	0.72671	WRAP73	hg38_genes_promoters	0.0269454	1.43131	0
chr1	3650847	3650970	0.012598	12	0.056053	0.043454	WRAP73	hg38_genes_promoters	0.000653942	2.83534	0
chr1	3669016	3669139	0.013456	10	0.050789	0.037333	TP73-AS3	hg38_genes_promoters	0.0121003	1.73058	0
chr1	3689477	3689943	-0.046211	12	0.69978	0.74599	TP73	hg38_genes_promoters	0.000241732	3.21124	0
chr1	3697262	3697485	-0.019747	10	0.81899	0.83873	TP73	hg38_genes_promoters	0.00852282	1.86273	0
chr1	3746329	3746543	-0.028003	12	0.6343	0.6623	CCDC27	hg38_genes_promoters	0.0175753	1.5912	0
chr1	3746329	3746543	-0.028003	12	0.6343	0.6623	TP73-AS1	hg38_genes_promoters	0.0175753	1.5912	0
chr1	3784167	3784312	-0.016987	10	0.86263	0.87962	LRRC47	hg38_genes_promoters	0.0153411	1.64237	0
chr1	3816699	3816776	-0.018378	10	0.81253	0.8309	CEP104	hg38_genes_promoters	0.0298348	1.39346	0
chr1	3858346	3858583	-0.028619	12	0.71408	0.7427	CEP104	hg38_genes_promoters	0.00232175	2.35361	0
chr1	3939875	3940373	-0.02271	14	0.79011	0.81282	LINC01346	hg38_genes_promoters	0.000717498	2.80052	0
chr1	4654595	4654651	-0.016786	10	0.021166	0.037952	AJAP1	hg38_genes_promoters	0.000251096	3.19773	0
chr1	4710957	4711141	0.016298	10	0.064632	0.048333	AJAP1	hg38_genes_promoters	0.000409898	3.01141	0
chr1	5867758	5867911	-0.027406	10	0.84374	0.87114	NPHP4	hg38_genes_promoters	2.53396e-06	4.95957	0
chr1	6506359	6506479	-0.03118	10	0.81477	0.84595	PLEKHG5	hg38_genes_promoters	0.000100679	3.54012	0
chr1	24319302	24319887	0.02234	23	0.062059	0.03972	GRHL3	hg38_genes_promoters	3.95464e-11	9.37118	1
chr1	11654018	11654212	-0.040556	10	0.46986	0.51042	FBXO44	hg38_genes_promoters	0.0871382	0.988991	0
chr1	24415094	24415360	-0.016206	13	0.44617	0.46238	NIPAL3	hg38_genes_promoters	0.418623	0.36765	0
chr1	43306710	43307227	-0.016476	13	0.82393	0.8404	TIE1	hg38_genes_promoters	0.009747	1.81168	0
chr1	43308651	43309171	-0.02194	18	0.83809	0.86003	TIE1	hg38_genes_promoters	1.54891e-05	4.26314	0
chr1	43312505	43312848	-0.04699	10	0.79611	0.8431	TIE1	hg38_genes_promoters	2.11147e-08	6.84928	-1
chr1	43348403	43348763	-0.028023	20	0.8006	0.82862	MPL	hg38_genes_promoters	2.42978e-05	4.08599	0
chr1	43348790	43349715	-0.103307	68	0.5663	0.66961	MPL	hg38_genes_promoters	2.89587e-65	61.8055	-1
chr1	43359171	43359357	0.012385	15	0.019579	0.0071939	CDC20-DT	hg38_genes_promoters	1.15537e-17	15.4952	1
chr1	43359171	43359357	0.012385	15	0.019579	0.0071939	CDC20	hg38_genes_promoters	1.15537e-17	15.4952	1
chr1	43365264	43365567	-0.019336	10	0.86547	0.88481	ELOVL1	hg38_genes_promoters	0.000507431	2.93024	0
chr1	43365264	43365567	-0.019336	10	0.86547	0.88481	MIR6734	hg38_genes_promoters	0.000507431	2.93024	0
chr1	43419801	43420302	-0.012684	13	0.87798	0.89066	SZT2	hg38_genes_promoters	0.0080031	1.88546	0
chr1	43285573	43286179	-0.028836	19	0.7444	0.77324	C1orf210	hg38_genes_promoters	0.000112643	3.49687	0
chr1	43448843	43449475	-0.017454	10	0.85074	0.86819	SZT2-AS1	hg38_genes_promoters	0.00165033	2.48277	0
chr1	43581573	43582297	-0.023663	19	0.77812	0.80178	PTPRF	hg38_genes_promoters	0.0031513	2.23678	0
chr1	43591299	43591440	-0.020695	15	0.83737	0.85806	PTPRF	hg38_genes_promoters	1.01752e-05	4.42216	0
chr1	43597587	43597842	-0.017403	10	0.83677	0.85417	PTPRF	hg38_genes_promoters	0.0257482	1.44805	0
chr1	43598734	43598904	-0.028316	10	0.84268	0.871	PTPRF	hg38_genes_promoters	0.000148757	3.39237	0
chr1	43704322	43705553	0.022427	19	0.80648	0.78405	KDM4A-AS1	hg38_genes_promoters	0.00286704	2.27356	0
chr1	43704322	43705553	0.022427	19	0.80648	0.78405	ST3GAL3	hg38_genes_promoters	0.00286704	2.27356	0
chr1	43899084	43899577	-0.024434	14	0.86237	0.8868	ST3GAL3	hg38_genes_promoters	5.70497e-06	4.64737	0
chr1	43966256	43966989	0.018601	10	0.84331	0.82471	IPO13	hg38_genes_promoters	0.0165552	1.61315	0
chr1	44017082	44017155	-0.028887	10	0.83968	0.86857	SLC6A9	hg38_genes_promoters	1.26179e-09	7.97546	-1
chr1	44047820	44048406	0.027497	10	0.048476	0.020979	KLF17	hg38_genes_promoters	3.11596e-07	5.78428	1
chr1	43454489	43454740	0.010221	10	0.033316	0.023095	HYI	hg38_genes_promoters	0.0206098	1.53069	0
chr1	43270454	43271076	0.024596	24	0.055513	0.030917	EBNA1BP2	hg38_genes_promoters	1.80003e-13	11.5427	1
chr1	43270454	43271076	0.024596	24	0.055513	0.030917	TMEM125	hg38_genes_promoters	1.80003e-13	11.5427	1
chr1	43143650	43144153	-0.027368	11	0.46809	0.49545	FAM183A	hg38_genes_promoters	0.236685	0.597609	0
chr1	38941559	38942179	-0.029523	17	0.74745	0.77697	RHBDL2	hg38_genes_promoters	0.000269394	3.17027	0
chr1	39268137	39268611	0.011679	10	0.40701	0.39533	MACF1	hg38_genes_promoters	0.454866	0.333716	0
chr1	39525470	39525806	-0.029206	10	0.77584	0.80505	PPIEL	hg38_genes_promoters	0.000190084	3.29946	0
chr1	39559559	39559739	-0.06556	12	0.5723	0.63786	PPIEL	hg38_genes_promoters	4.67099e-07	5.62365	-1
chr1	39576530	39576605	0.01051	15	0.012206	0.0016959	PABPC4	hg38_genes_promoters	0.000191537	3.2964	0
chr1	39639991	39640231	0.017649	10	0.099316	0.081667	HEYL	hg38_genes_promoters	2.72078e-06	4.93194	0
chr1	39771426	39771583	0.012521	10	0.13247	0.11995	OXCT2	hg38_genes_promoters	0.0629566	1.11238	0
chr1	39897234	39897595	0.024687	10	0.78821	0.76352	MYCL-AS1	hg38_genes_promoters	0.0144201	1.66589	0
chr1	39965332	39966013	-0.027891	13	0.83038	0.85827	MFSD2A	hg38_genes_promoters	0.000871972	2.72563	0
chr1	39966674	39967497	-0.016429	14	0.81357	0.83	MFSD2A	hg38_genes_promoters	0.00253911	2.32003	0
chr1	40752872	40753311	0.014504	10	0.86165	0.84714	NFYC	hg38_genes_promoters	0.0284486	1.41078	0
chr1	40757085	40758273	-0.019614	20	0.82879	0.8484	NFYC	hg38_genes_promoters	0.000351669	3.06876	0
chr1	40757085	40758273	-0.019614	20	0.82879	0.8484	MIR30C1	hg38_genes_promoters	0.000351669	3.06876	0
chr1	40783077	40783460	0.014843	16	0.09523	0.080387	KCNQ4	hg38_genes_promoters	0.000372988	3.04748	0
chr1	40816229	40816762	-0.013904	10	0.73948	0.75338	KCNQ4	hg38_genes_promoters	0.0719609	1.06094	0
chr1	40979167	40979304	0.011282	14	0.037143	0.025861	CTPS1	hg38_genes_promoters	0.00085737	2.73205	0
chr1	41045566	41046724	-0.025382	16	0.82786	0.85324	SCMH1	hg38_genes_promoters	4.66716e-05	3.83211	0
chr1	41484614	41484797	-0.068416	10	0.52863	0.59705	EDN2	hg38_genes_promoters	0.000180016	3.32021	0
chr1	42164614	42164976	-0.0265	11	0.80493	0.83143	GUCA2A	hg38_genes_promoters	0.00694138	1.9396	0
chr1	42165002	42165697	-0.017511	16	0.8202	0.83771	GUCA2A	hg38_genes_promoters	0.00179063	2.45193	0
chr1	42739957	42740366	-0.030751	10	0.82634	0.8571	CLDN19	hg38_genes_promoters	3.60857e-05	3.92922	0
chr1	42793412	42793665	-0.01912	10	0.83574	0.85486	TMEM269	hg38_genes_promoters	0.00266138	2.30174	0
chr1	42932017	42932432	0.047674	10	0.077048	0.029374	SLC2A1	hg38_genes_promoters	2.0463e-11	9.63327	1
chr1	44118615	44118959	-0.020348	22	0.85607	0.87642	KLF17	hg38_genes_promoters	9.05652e-07	5.36294	-1
chr1	37999378	38000158	0.034602	10	0.074941	0.040339	FHL3	hg38_genes_promoters	7.74712e-05	3.63919	0
chr1	44218996	44219303	-0.021938	15	0.84632	0.86825	DMAP1	hg38_genes_promoters	1.86934e-05	4.18838	0
chr1	44408062	44408339	0.011697	21	0.027502	0.015805	RNF220	hg38_genes_promoters	1.34196e-10	8.87897	1
chr1	51303142	51303535	-0.023279	10	0.81939	0.84267	TTC39A	hg38_genes_promoters	0.00408045	2.14028	0
chr1	51594837	51594979	-0.032822	10	0.82637	0.85919	CALR4P	hg38_genes_promoters	3.5855e-05	3.93129	0
chr1	52360913	52361286	-0.014429	10	0.848	0.86243	CC2D1B	hg38_genes_promoters	0.209257	0.646381	0
chr1	52601872	52602167	0.020729	10	0.25359	0.23286	GPX7	hg38_genes_promoters	0.210257	0.644617	0
chr1	52905415	52905772	-0.024273	10	0.84063	0.8649	ECHDC2	hg38_genes_promoters	0.000311356	3.1147	0
chr1	52914579	52915076	-0.03185	10	0.82226	0.85411	ECHDC2	hg38_genes_promoters	6.94176e-05	3.68136	0
chr1	53070046	53070178	-0.01912	10	0.85174	0.87086	PODN	hg38_genes_promoters	0.000388247	3.03194	0
chr1	53078587	53078701	-0.021247	12	0.83649	0.85774	PODN	hg38_genes_promoters	8.23832e-06	4.50606	0
chr1	53195282	53195996	-0.026421	10	0.81582	0.84224	CPT2	hg38_genes_promoters	0.00562141	2.01841	0
chr1	24415094	24415360	-0.016206	13	0.44617	0.46238	STPG1	hg38_genes_promoters	0.418623	0.36765	0
chr1	53238885	53239060	-0.046429	10	0.334	0.38043	MAGOH	hg38_genes_promoters	0.025837	1.4469	0
chr1	53276697	53276835	-0.054384	24	0.7573	0.81169	LRP8	hg38_genes_promoters	3.63493e-25	22.6804	-1
chr1	53368360	53368832	0.027482	13	0.30279	0.27531	LINC02812	hg38_genes_promoters	0.0315287	1.3728	0
chr1	53459701	53459752	-0.045594	10	0.76026	0.80586	DMRTB1	hg38_genes_promoters	3.21734e-06	4.86977	0
chr1	53738503	53738570	0.013789	12	0.033947	0.020159	GLIS1	hg38_genes_promoters	1.37659e-09	7.94178	1
chr1	53894104	53894505	-0.024697	14	0.79353	0.81823	DIO1	hg38_genes_promoters	0.00117541	2.61137	0
chr1	54018117	54018685	-0.027875	10	0.69832	0.72619	LDLRAD1	hg38_genes_promoters	0.141567	0.79899	0
chr1	54252426	54252686	-0.016607	10	0.82163	0.83824	SSBP3	hg38_genes_promoters	0.0191076	1.55928	0
chr1	54258118	54258345	0.012185	12	0.87858	0.86639	SSBP3	hg38_genes_promoters	0.548414	0.256186	0
chr1	54326267	54326640	-0.021028	10	0.84621	0.86724	SSBP3	hg38_genes_promoters	0.00248138	2.32913	0
chr1	54402968	54403517	-0.032933	12	0.73913	0.77206	SSBP3	hg38_genes_promoters	0.030313	1.38763	0
chr1	53266484	53266837	0.013206	10	0.87356	0.86035	LRP8	hg38_genes_promoters	0.0419271	1.26577	0
chr1	47994183	47994354	-0.026136	12	0.80807	0.83421	TRABD2B	hg38_genes_promoters	1.21677e-05	4.35388	0
chr1	47687668	47688028	0.031056	10	0.39172	0.36067	LINC01738	hg38_genes_promoters	0.128122	0.837919	0
chr1	47415731	47416284	-0.027178	15	0.38309	0.41027	FOXE3	hg38_genes_promoters	0.161252	0.748241	0
chr1	44411752	44412518	0.059503	23	0.3714	0.31189	LOC107984951	hg38_genes_promoters	3.21926e-06	4.86971	0
chr1	44637262	44637731	0.014424	11	0.86581	0.85139	RNF220	hg38_genes_promoters	0.0499729	1.2001	0
chr1	44723194	44724126	0.049006	27	0.13789	0.088883	ARMH1	hg38_genes_promoters	7.44764e-14	11.9044	1
chr1	44778270	44778671	0.028846	10	0.63647	0.60762	SNORD38B	hg38_genes_promoters	0.319348	0.477685	0
chr1	44800886	44801020	0.019132	14	0.053168	0.034036	PLK3	hg38_genes_promoters	1.09984e-05	4.39222	0
chr1	44810091	44810865	0.042392	14	0.16797	0.12558	BTBD19	hg38_genes_promoters	0.000899756	2.71445	0
chr1	45007189	45007567	-0.010323	10	0.87111	0.88143	HECTD3	hg38_genes_promoters	0.0306426	1.38358	0
chr1	45009167	45009671	-0.021654	12	0.87216	0.89382	HECTD3	hg38_genes_promoters	1.02865e-05	4.41813	0
chr1	45013680	45014011	-0.017801	10	0.77847	0.79627	UROD	hg38_genes_promoters	0.144243	0.791915	0
chr1	45332438	45332656	-0.010957	10	0.86895	0.8799	MUTYH	hg38_genes_promoters	0.0353116	1.33089	0
chr1	45622928	45623066	-0.037303	11	0.7604	0.79771	CCDC17	hg38_genes_promoters	1.041e-06	5.30695	-1
chr1	46184105	46184396	0.04684	10	0.12832	0.081476	TSPAN1	hg38_genes_promoters	1.48212e-10	8.83815	1
chr1	46246928	46247037	0.011165	10	0.019737	0.0085714	RAD54L	hg38_genes_promoters	0.000314362	3.11157	0
chr1	46260687	46261072	-0.017639	10	0.87779	0.89543	RAD54L	hg38_genes_promoters	0.00441991	2.11016	0
chr1	46405111	46405473	-0.011394	12	0.82215	0.83354	FAAH	hg38_genes_promoters	0.17624	0.713915	0
chr1	46604806	46605197	-0.016681	11	0.78199	0.79867	MKNK1	hg38_genes_promoters	0.168677	0.730774	0
chr1	46672628	46673200	-0.012229	11	0.77799	0.79022	EFCAB14-AS1	hg38_genes_promoters	0.0162549	1.62	0
chr1	46806059	46806665	-0.041151	11	0.60365	0.6448	CYP4B1	hg38_genes_promoters	0.0122642	1.72569	0
chr1	47137189	47137781	-0.032953	10	0.78399	0.81694	CYP4A22	hg38_genes_promoters	0.000458049	2.96909	0
chr1	47189837	47190897	0.016243	24	0.48764	0.47139	PDZK1IP1	hg38_genes_promoters	0.378614	0.40802	0
chr1	47190923	47192254	-0.019113	11	0.78474	0.80385	PDZK1IP1	hg38_genes_promoters	0.00995232	1.80405	0
chr1	47228812	47229998	0.012101	46	0.068949	0.056848	TAL1	hg38_genes_promoters	5.55276e-08	6.46957	1
chr1	47231684	47231878	0.010333	15	0.014877	0.0045446	TAL1	hg38_genes_promoters	1.67278e-20	18.1918	1
chr1	44247913	44248672	0.011425	10	0.87699	0.86556	ERI3	hg38_genes_promoters	0.235003	0.600454	0
chr1	37753985	37754078	-0.016376	10	0.053053	0.069429	EPHA10	hg38_genes_promoters	0.305478	0.495242	0
chr1	48237428	48238686	0.014044	10	0.82609	0.81205	SLC5A9	hg38_genes_promoters	0.122961	0.85377	0
chr1	36858959	36859230	-0.036273	14	0.83023	0.8665	GRIK3	hg38_genes_promoters	4.04511e-11	9.36186	-1
chr1	26468921	26469108	-0.034709	10	0.81291	0.84762	DHDDS-AS1	hg38_genes_promoters	2.18429e-07	5.92412	-1
chr1	26541954	26543146	0.062878	24	0.10482	0.041939	RPS6KA1	hg38_genes_promoters	1.03513e-23	21.2843	1
chr1	26545524	26545898	0.062168	10	0.12201	0.059839	RPS6KA1	hg38_genes_promoters	9.14141e-10	8.10438	1
chr1	26553715	26554518	0.057655	12	0.32889	0.27123	MIR1976	hg38_genes_promoters	0.00120077	2.60279	0
chr1	26553715	26554518	0.057655	12	0.32889	0.27123	RPS6KA1	hg38_genes_promoters	0.00120077	2.60279	0
chr1	26556657	26557088	-0.014718	10	0.85337	0.86809	RPS6KA1	hg38_genes_promoters	0.0297917	1.39396	0
chr1	26849482	26850076	-0.028555	12	0.82434	0.8529	ZDHHC18	hg38_genes_promoters	6.20105e-05	3.72322	0
chr1	26913770	26914321	-0.02482	16	0.79595	0.82077	NR0B2	hg38_genes_promoters	3.44044e-05	3.94753	0
chr1	27342429	27343441	0.052058	37	0.11252	0.060458	SYTL1	hg38_genes_promoters	1.00415e-27	25.1249	1
chr1	27347283	27347616	-0.029231	12	0.81983	0.84906	SYTL1	hg38_genes_promoters	4.87807e-05	3.81589	0
chr1	26360721	26360832	0.046931	12	0.098915	0.051984	CRYBG2	hg38_genes_promoters	2.05531e-10	8.70667	1
chr1	27351098	27351687	-0.046382	40	0.79096	0.83734	SYTL1	hg38_genes_promoters	1.87372e-28	25.8133	-1
chr1	27623791	27624101	0.017253	10	0.69116	0.6739	FGR	hg38_genes_promoters	0.542525	0.260492	0
chr1	27635119	27635603	0.033086	24	0.11554	0.082449	FGR	hg38_genes_promoters	2.77583e-12	10.436	1
chr1	27882245	27882513	-0.026252	13	0.81704	0.8433	THEMIS2	hg38_genes_promoters	9.28348e-05	3.57031	0
chr1	27958610	27958778	0.017826	12	0.86509	0.84726	XKR8	hg38_genes_promoters	0.00153167	2.51101	0
chr1	29122363	29122536	0.015043	17	0.058264	0.043221	TMEM200B	hg38_genes_promoters	4.18958e-06	4.76742	0
chr1	29216358	29216900	-0.010615	10	0.86943	0.88005	MECR	hg38_genes_promoters	0.333258	0.460211	0
chr1	29279305	29279625	-0.013292	12	0.85461	0.8679	PTPRU	hg38_genes_promoters	0.00829523	1.87273	0
chr1	30746778	30747074	0.023323	10	0.82989	0.80657	LAPTM5	hg38_genes_promoters	0.0387319	1.2954	0
chr1	30878703	30879073	-0.021669	10	0.79663	0.8183	SDC3	hg38_genes_promoters	0.00736698	1.91664	0
chr1	30881642	30882155	-0.021521	10	0.75853	0.78005	SDC3	hg38_genes_promoters	0.0151691	1.64641	0
chr1	27356416	27356664	-0.047975	16	0.66441	0.71238	MAP3K6	hg38_genes_promoters	2.86356e-09	7.64922	-1
chr1	26354171	26354676	-0.019599	13	0.82113	0.84073	CRYBG2	hg38_genes_promoters	0.0229973	1.48906	0
chr1	26318328	26319046	0.043636	11	0.30909	0.26545	UBXN11	hg38_genes_promoters	0.00266366	2.30145	0
chr1	26317370	26318271	0.034186	11	0.31778	0.2836	UBXN11	hg38_genes_promoters	0.0309076	1.38067	0
chr1	24416465	24416661	-0.025545	10	0.049884	0.075429	STPG1	hg38_genes_promoters	0.000772991	2.77138	0
chr1	37732020	37732512	-0.041734	10	0.79879	0.84052	EPHA10	hg38_genes_promoters	1.19027e-07	6.1634	-1
chr1	24669423	24669566	0.024889	10	0.89696	0.87207	SRRM1	hg38_genes_promoters	0.00016548	3.35147	0
chr1	24960449	24961205	-0.019997	12	0.84016	0.86016	RUNX3-AS1	hg38_genes_promoters	0.000778132	2.76892	0
chr1	25549339	25550183	0.028152	20	0.10084	0.07269	LDLRAP1	hg38_genes_promoters	1.96614e-06	5.05813	1
chr1	25552790	25553457	-0.014005	11	0.79523	0.80923	LDLRAP1	hg38_genes_promoters	0.110081	0.897115	0
chr1	25561919	25562847	0.019263	10	0.42445	0.40519	LDLRAP1	hg38_genes_promoters	0.301587	0.500513	0
chr1	25563533	25563817	-0.022915	10	0.76289	0.78581	LDLRAP1	hg38_genes_promoters	0.0450283	1.23916	0
chr1	25563917	25564541	0.018251	12	0.81861	0.80036	LDLRAP1	hg38_genes_promoters	0.0288658	1.40542	0
chr1	25686375	25686578	-0.019217	10	0.83469	0.8539	MAN1C1	hg38_genes_promoters	0.0427943	1.25792	0
chr1	25771481	25771615	0.015879	12	0.062149	0.04627	MAN1C1	hg38_genes_promoters	0.0176543	1.58945	0
chr1	25821073	25821647	0.01124	15	0.17968	0.16844	MTFR1L	hg38_genes_promoters	0.0165082	1.61425	0
chr1	25998685	25999018	-0.020459	10	0.69668	0.71714	PAFAH2	hg38_genes_promoters	0.0739661	1.05049	0
chr1	26021713	26022090	-0.028806	10	0.52068	0.54948	EXTL1	hg38_genes_promoters	0.111926	0.890714	0
chr1	26157906	26158911	-0.020288	10	0.8143	0.83459	FAM110D	hg38_genes_promoters	0.00610474	1.98803	0
chr1	26177092	26177375	-0.019127	11	0.61325	0.63238	CNKSR1	hg38_genes_promoters	0.091628	0.968837	0
chr1	26177391	26177574	-0.054676	10	0.42056	0.47523	CNKSR1	hg38_genes_promoters	0.000201787	3.27801	0
chr1	26181902	26182825	-0.019537	17	0.80436	0.82389	CNKSR1	hg38_genes_promoters	0.0104385	1.78675	0
chr1	26225026	26225135	-0.064684	10	0.26432	0.329	ZPLD2P	hg38_genes_promoters	1.89981e-06	5.07135	-1
chr1	26278917	26279619	0.032995	10	0.12305	0.090057	SH3BGRL3	hg38_genes_promoters	7.02407e-05	3.67667	0
chr1	26297928	26298519	0.026574	10	0.65044	0.62387	UBXN11	hg38_genes_promoters	0.16935	0.729206	0
chr1	26317370	26318271	0.034186	11	0.31778	0.2836	CD52	hg38_genes_promoters	0.0309076	1.38067	0
chr1	31575450	31576131	-0.032303	10	0.69642	0.72872	TINAGL1	hg38_genes_promoters	0.0110192	1.76604	0
chr1	31575450	31576131	-0.032303	10	0.69642	0.72872	LOC105378626	hg38_genes_promoters	0.0110192	1.76604	0
chr1	25821073	25821647	0.01124	15	0.17968	0.16844	LOC646471	hg38_genes_promoters	0.0165082	1.61425	0
chr1	31582825	31583444	-0.020217	12	0.77272	0.79294	TINAGL1	hg38_genes_promoters	0.00710966	1.93044	0
chr1	33354892	33355749	-0.012744	15	0.85253	0.86527	PHC2	hg38_genes_promoters	0.00801063	1.88529	0
chr1	33626530	33627567	-0.019593	12	0.77743	0.79702	CSMD2	hg38_genes_promoters	0.0982655	0.941557	0
chr1	34754371	34755238	-0.017892	14	0.8086	0.8265	GJB5	hg38_genes_promoters	0.0015191	2.5143	0
chr1	34758427	34758805	-0.014566	10	0.82821	0.84278	GJB4	hg38_genes_promoters	0.0523608	1.18269	0
chr1	34781069	34781306	-0.029663	10	0.18385	0.21351	GJB3	hg38_genes_promoters	0.470445	0.319379	0
chr1	35572539	35573063	-0.041892	10	0.73463	0.77652	TFAP2E	hg38_genes_promoters	7.79723e-05	3.63723	0
chr1	35573724	35573808	-0.078504	10	0.34521	0.42371	TFAP2E-AS1	hg38_genes_promoters	1.30555e-05	4.32552	0
chr1	35573821	35574000	-0.066349	12	0.60667	0.67302	TFAP2E-AS1	hg38_genes_promoters	5.459e-06	4.66464	0
chr1	35574002	35574118	-0.107604	18	0.6688	0.7764	TFAP2E-AS1	hg38_genes_promoters	6.59905e-30	27.1996	-1
chr1	35574281	35574449	-0.081779	22	0.75404	0.83582	TFAP2E-AS1	hg38_genes_promoters	9.61147e-43	39.7072	-1
chr1	35576831	35576873	-0.029138	10	0.13105	0.16019	TFAP2E	hg38_genes_promoters	0.00630022	1.97641	0
chr1	36083961	36084012	0.01286	10	0.033842	0.020982	TEKT2	hg38_genes_promoters	1.3865e-05	4.30365	0
chr1	36086409	36086834	-0.024189	14	0.79316	0.81735	TEKT2	hg38_genes_promoters	0.000618116	2.85588	0
chr1	36125688	36125936	-0.070281	10	0.47705	0.54733	COL8A2	hg38_genes_promoters	2.4404e-05	4.08473	0
chr1	36322957	36323151	0.015264	13	0.025037	0.009773	SH3D21	hg38_genes_promoters	2.28405e-09	7.73579	1
chr1	36366182	36366641	0.037471	12	0.21215	0.17468	STK40	hg38_genes_promoters	0.000281098	3.15441	0
chr1	36450243	36450381	-0.011393	12	0.074956	0.086349	OSCP1	hg38_genes_promoters	0.197674	0.668864	0
chr1	36471454	36472109	0.014178	14	0.83384	0.81966	CSF3R	hg38_genes_promoters	0.0800979	1.02094	0
chr1	36475507	36475990	-0.015394	14	0.81158	0.82697	CSF3R	hg38_genes_promoters	0.0141031	1.67391	0
chr1	31577154	31577328	-0.01295	16	0.80622	0.81917	TINAGL1	hg38_genes_promoters	0.00793856	1.88836	0
chr1	36482683	36483132	0.042417	14	0.10573	0.063315	CSF3R	hg38_genes_promoters	3.02644e-07	5.79594	1
chr1	33321247	33321744	-0.025126	10	0.81987	0.845	A3GALT2	hg38_genes_promoters	0.0461791	1.22988	0
chr1	33280319	33280428	0.013515	10	0.86446	0.85094	ZNF362	hg38_genes_promoters	0.152374	0.770212	0
chr1	36176242	36176395	-0.036189	17	0.84031	0.8765	MAP7D1	hg38_genes_promoters	4.79281e-12	10.2166	-1
chr1	32884806	32885120	-0.031465	10	0.45763	0.4891	HPCA	hg38_genes_promoters	0.107105	0.907711	0
chr1	31670846	31671425	-0.019551	14	0.81222	0.83177	COL16A1	hg38_genes_promoters	0.000225526	3.23751	0
chr1	31673112	31673715	-0.013919	19	0.85042	0.86434	COL16A1	hg38_genes_promoters	0.00118407	2.60838	0
chr1	32895442	32895776	-0.023349	14	0.82947	0.85282	TMEM54	hg38_genes_promoters	0.00239262	2.34262	0
chr1	31684290	31684721	-0.026164	16	0.76059	0.78676	COL16A1	hg38_genes_promoters	0.00179456	2.45116	0
chr1	31736792	31736936	-0.06191	10	0.62148	0.68339	ADGRB2	hg38_genes_promoters	1.90461e-06	5.07089	-1
chr1	31737364	31737729	-0.024153	14	0.81568	0.83983	ADGRB2	hg38_genes_promoters	0.000735176	2.79088	0
chr1	31739315	31739620	0.013157	13	0.29198	0.27883	ADGRB2	hg38_genes_promoters	0.377792	0.408914	0
chr1	31744346	31744688	-0.015094	17	0.81693	0.83202	ADGRB2	hg38_genes_promoters	0.00257582	2.3146	0
chr1	31756142	31756311	-0.0341	10	0.81395	0.84805	ADGRB2	hg38_genes_promoters	0.000544646	2.90375	0
chr1	31764631	31765033	-0.019033	10	0.15916	0.17819	ADGRB2	hg38_genes_promoters	0.466704	0.322702	0
chr1	31800336	31800682	-0.016358	10	0.85074	0.8671	SPOCD1	hg38_genes_promoters	0.0251234	1.45682	0
chr1	31815858	31816031	-0.049639	10	0.57065	0.62029	SPOCD1	hg38_genes_promoters	0.000568386	2.88684	0
chr1	31944943	31945046	0.021768	10	0.042526	0.020758	PTP4A2	hg38_genes_promoters	3.02518e-08	6.70653	1
chr1	36853662	36853891	0.021489	10	0.86125	0.83976	GRIK3	hg38_genes_promoters	0.00369939	2.17737	0
chr1	32204639	32205074	-0.015666	10	0.79719	0.81286	IQCC	hg38_genes_promoters	0.0701531	1.07056	0
chr1	32780351	32781088	0.027674	10	0.66391	0.63624	YARS1	hg38_genes_promoters	0.241812	0.589158	0
chr1	32241538	32241788	0.011897	10	0.035421	0.023524	MTMR9LP	hg38_genes_promoters	2.43572e-06	4.9753	0
chr1	32221825	32221972	-0.015919	10	0.065125	0.081044	EIF3I	hg38_genes_promoters	0.153821	0.766737	0
chr1	32221825	32221972	-0.015919	10	0.065125	0.081044	TMEM234	hg38_genes_promoters	0.153821	0.766737	0
chr1	32251171	32251288	0.028794	10	0.13184	0.10305	LCK	hg38_genes_promoters	0.00760756	1.90437	0
chr1	32207276	32207866	-0.015158	10	0.84184	0.857	TMEM234	hg38_genes_promoters	0.0488187	1.20876	0
chr1	32361448	32361596	-0.040311	15	0.53942	0.57973	TSSK3	hg38_genes_promoters	0.00557796	2.02121	0
chr1	32205078	32205221	-0.047705	10	0.69587	0.74357	IQCC	hg38_genes_promoters	6.08396e-05	3.73048	0
chr1	32336559	32336711	0.037774	10	0.20902	0.17125	MARCKSL1	hg38_genes_promoters	0.00280749	2.28109	0
chr10	102649188	102649544	0.031829	12	0.20921	0.17738	TRIM8	hg38_genes_promoters	0.00306385	2.24798	0
chr10	103458902	103459410	-0.021918	10	0.46989	0.49181	CALHM1	hg38_genes_promoters	0.233663	0.602485	0
chr10	103443698	103444266	-0.029235	19	0.80856	0.83779	PDCD11	hg38_genes_promoters	5.86881e-08	6.44833	-1
chr10	102831386	102832040	-0.036647	15	0.77169	0.80834	CYP17A1-AS1	hg38_genes_promoters	0.000152166	3.38407	0
chr10	102831386	102832040	-0.036647	15	0.77169	0.80834	CYP17A1	hg38_genes_promoters	0.000152166	3.38407	0
chr10	102775202	102775649	-0.039857	12	0.7565	0.79636	WBP1L	hg38_genes_promoters	0.000263811	3.17822	0
chr10	103478769	103479407	-0.017675	27	0.83837	0.85605	CALHM3	hg38_genes_promoters	4.17975e-07	5.66853	-1
chr10	102241524	102241583	0.026915	10	0.034105	0.0071905	PITX3	hg38_genes_promoters	2.51247e-19	17.0745	1
chr10	102405366	102405532	-0.031371	10	0.81311	0.84448	PSD	hg38_genes_promoters	0.000140786	3.41266	0
chr10	102400203	102400398	-0.028877	10	0.78774	0.81661	NFKB2	hg38_genes_promoters	0.00035881	3.06152	0
chr10	103557479	103557817	-0.025822	10	0.83737	0.86319	NEURL1	hg38_genes_promoters	0.000248239	3.20186	0
chr10	101829907	101830231	0.029148	13	0.051946	0.022798	KCNIP2	hg38_genes_promoters	2.27713e-10	8.66666	1
chr10	101061469	101061858	0.024474	24	0.042259	0.017784	KAZALD1	hg38_genes_promoters	9.17148e-20	17.4957	1
chr10	101037188	101037802	-0.024712	10	0.83953	0.86424	SFXN3	hg38_genes_promoters	0.000687891	2.81652	0
chr10	101032449	101032951	0.020677	13	0.035913	0.015236	PDZD7	hg38_genes_promoters	6.56266e-10	8.23969	1
chr10	100989209	100989381	-0.021323	10	0.83811	0.85943	TWNK	hg38_genes_promoters	0.0145902	1.66115	0
chr10	102411693	102412580	-0.018858	19	0.82781	0.84667	PSD	hg38_genes_promoters	0.000313633	3.11211	0
chr10	103571526	103571722	-0.02585	12	0.81816	0.84401	NEURL1	hg38_genes_promoters	5.16525e-06	4.68584	0
chr10	104032652	104033301	0.041739	10	0.49532	0.45358	COL17A1	hg38_genes_promoters	0.0277271	1.42064	0
chr10	103967036	103967078	-0.012509	10	0.033474	0.045983	SLK	hg38_genes_promoters	0.0129579	1.70562	0
chr10	113157396	113157893	-0.020503	10	0.86095	0.88145	TCF7L2	hg38_genes_promoters	0.000143644	3.40523	0
chr10	100982785	100984101	-0.028574	37	0.82288	0.85145	SEMA4G	hg38_genes_promoters	6.41032e-13	11.0258	-1
chr10	113720481	113720898	0.012922	10	0.9053	0.89238	CASP7	hg38_genes_promoters	0.0195809	1.54954	0
chr10	112375295	112375782	-0.018127	10	0.14392	0.16205	ACSL5	hg38_genes_promoters	0.404273	0.381683	0
chr10	112373432	112374142	-0.027878	14	0.71388	0.74176	ACSL5	hg38_genes_promoters	0.0169898	1.60425	0
chr10	112215213	112215965	-0.020391	12	0.70048	0.72087	GPAM	hg38_genes_promoters	0.0454526	1.23569	0
chr10	110006936	110007234	-0.05602	15	0.48912	0.54514	ADD3-AS1	hg38_genes_promoters	3.06437e-06	4.88834	0
chr10	110006936	110007234	-0.05602	15	0.48912	0.54514	ADD3	hg38_genes_promoters	3.06437e-06	4.88834	0
chr10	109924020	109924430	0.012995	10	0.80195	0.78895	XPNPEP1	hg38_genes_promoters	0.169376	0.729193	0
chr10	104328867	104329477	0.056547	10	0.12063	0.064084	ITPRIP	hg38_genes_promoters	7.56289e-07	5.43207	1
chr10	104268926	104269020	0.017213	10	0.022927	0.0057143	GSTO2	hg38_genes_promoters	1.68205e-10	8.78642	1
chr10	104268926	104269020	0.017213	10	0.022927	0.0057143	MIR4482	hg38_genes_promoters	1.68205e-10	8.78642	1
chr10	104268156	104268904	0.015714	28	0.10979	0.094072	GSTO2	hg38_genes_promoters	5.47375e-05	3.77144	0
chr10	104268156	104268904	0.015714	28	0.10979	0.094072	MIR4482	hg38_genes_promoters	5.47375e-05	3.77144	0
chr10	104055641	104055978	-0.016042	12	0.82947	0.84552	COL17A1	hg38_genes_promoters	0.057529	1.1467	0
chr10	104033450	104033736	0.073847	10	0.22489	0.15105	COL17A1	hg38_genes_promoters	1.00304e-07	6.23113	1
chr10	113150970	113151153	0.023179	10	0.85075	0.82757	TCF7L2	hg38_genes_promoters	0.0121048	1.73054	0
chr10	103693398	103693836	0.037919	23	0.053799	0.01588	SH3PXD2A	hg38_genes_promoters	9.0798e-34	30.9176	1
chr10	109871100	109871813	0.019549	10	0.85726	0.83771	XPNPEP1	hg38_genes_promoters	0.146294	0.786313	0
chr10	97363900	97364436	-0.025484	10	0.85143	0.87691	RRP12	hg38_genes_promoters	0.000896196	2.71566	0
chr10	100968857	100969181	-0.030331	10	0.39253	0.42286	SEMA4G	hg38_genes_promoters	0.226073	0.615777	0
chr10	96514349	96514579	0.026329	10	0.10933	0.083	TLL2	hg38_genes_promoters	0.00321623	2.22854	0
chr10	96304417	96304713	-0.01529	11	0.81263	0.82792	DNTT	hg38_genes_promoters	0.0803439	1.01966	0
chr10	95755338	95756084	0.049071	10	0.17329	0.12422	ENTPD1	hg38_genes_promoters	0.00774311	1.89765	0
chr10	95414073	95414359	-0.017213	11	0.85244	0.86965	SORBS1	hg38_genes_promoters	0.00545827	2.0295	0
chr10	95273524	95274094	-0.029164	10	0.68992	0.71908	PDLIM1	hg38_genes_promoters	0.12638	0.843258	0
chr10	93961494	93961708	-0.033138	10	0.79905	0.83219	PIPSL	hg38_genes_promoters	9.7242e-05	3.55344	0
chr10	93757740	93758393	0.025982	13	0.14622	0.12024	LGI1	hg38_genes_promoters	0.0157032	1.63344	0
chr10	93612239	93612810	-0.024297	10	0.84218	0.86648	PDE6C	hg38_genes_promoters	0.00575281	2.01046	0
chr10	93075335	93075498	0.023173	12	0.080395	0.057222	CYP26A1	hg38_genes_promoters	8.71663e-06	4.48298	0
chr10	93062989	93063085	0.011694	15	0.029123	0.017429	CYP26A1	hg38_genes_promoters	1.28802e-11	9.82232	1
chr10	93060072	93060614	-0.045198	44	0.3358	0.381	CYP26C1	hg38_genes_promoters	5.97736e-05	3.73729	0
chr10	89829470	89829756	-0.010153	12	0.86342	0.87357	LINC00865	hg38_genes_promoters	0.857213	0.0661543	0
chr10	87407699	87408123	-0.024837	12	0.37603	0.40087	FAM245A	hg38_genes_promoters	0.283158	0.525862	0
chr10	87094393	87094487	-0.014289	10	0.013463	0.027752	GLUD1	hg38_genes_promoters	0.00573485	2.01134	0
chr10	114179303	114179480	-0.016439	12	0.82114	0.83758	TDRD1	hg38_genes_promoters	0.00520174	2.04757	0
chr10	86970931	86971183	0.016887	16	0.025424	0.0085371	ADIRF-AS1	hg38_genes_promoters	6.66931e-17	14.7762	1
chr10	87094393	87094487	-0.014289	10	0.013463	0.027752	SHLD2	hg38_genes_promoters	0.00573485	2.01134	0
chr10	96618797	96619342	-0.031464	10	0.79663	0.8281	PIK3AP1	hg38_genes_promoters	0.000481867	2.95081	0
chr10	100972188	100972566	-0.023366	10	0.81816	0.84152	SEMA4G	hg38_genes_promoters	0.0149102	1.65292	0
chr10	97373569	97373847	-0.018158	10	0.85784	0.876	RRP12	hg38_genes_promoters	0.00045993	2.96777	0
chr10	97583558	97583729	-0.017994	10	0.85357	0.87156	HOGA1	hg38_genes_promoters	0.0275682	1.42262	0
chr10	100526366	100527067	-0.019031	12	0.85851	0.87754	NDUFB8	hg38_genes_promoters	0.00214299	2.38414	0
chr10	100519816	100519897	-0.03244	14	0.19045	0.22289	SEC31B	hg38_genes_promoters	0.000957785	2.69014	0
chr10	100330465	100330832	-0.067135	10	0.70758	0.77471	PKD2L1	hg38_genes_promoters	3.75831e-09	7.53974	-1
chr10	100230307	100231030	-0.017633	13	0.87512	0.89275	CHUK	hg38_genes_promoters	0.00260866	2.30954	0
chr10	100186885	100187081	0.069979	10	0.24524	0.17526	ERLIN1	hg38_genes_promoters	4.8792e-06	4.70736	0
chr10	99528052	99528239	0.015929	12	0.056073	0.040144	LINC01475	hg38_genes_promoters	0.00257125	2.31501	0
chr10	98445326	98446073	-0.020145	13	0.76784	0.78799	LOC101927278	hg38_genes_promoters	0.0748535	1.04639	0
chr10	98445326	98446073	-0.020145	13	0.76784	0.78799	HPS1	hg38_genes_promoters	0.0748535	1.04639	0
chr10	98414969	98415468	0.015237	15	0.080867	0.06563	PYROXD2	hg38_genes_promoters	1.06848e-05	4.40374	0
chr10	98388666	98389059	-0.024195	10	0.80595	0.83014	PYROXD2	hg38_genes_promoters	0.00617002	1.98418	0
chr10	98031166	98031220	0.010348	10	0.035158	0.02481	CRTAC1	hg38_genes_promoters	1.12682e-05	4.38291	0
chr10	97936438	97936928	-0.046596	10	0.72174	0.76833	CRTAC1	hg38_genes_promoters	2.42428e-05	4.08681	0
chr10	97936250	97936404	-0.015357	12	0.835	0.85036	CRTAC1	hg38_genes_promoters	0.00156627	2.50254	0
chr10	97713274	97713533	0.018402	20	0.078684	0.060282	MARVELD1	hg38_genes_promoters	1.66832e-07	6.02992	1
chr10	97712962	97713255	-0.017818	13	0.70708	0.7249	MARVELD1	hg38_genes_promoters	0.117993	0.869835	0
chr10	97599021	97599832	-0.011052	20	0.8488	0.85985	HOGA1	hg38_genes_promoters	0.0376678	1.3062	0
chr10	97583558	97583729	-0.017994	10	0.85357	0.87156	PI4K2A	hg38_genes_promoters	0.0275682	1.42262	0
chr10	116324596	116324838	-0.019456	10	0.67421	0.69367	CCDC172	hg38_genes_promoters	0.163214	0.743462	0
chr10	132365053	132365479	0.041583	10	0.34151	0.29993	LRRC27	hg38_genes_promoters	0.00380216	2.16691	0
chr10	116670564	116670844	-0.033797	10	0.77063	0.80443	C10orf82	hg38_genes_promoters	0.000776212	2.76989	0
chr10	133101046	133101749	0.019736	31	0.093607	0.073871	ADGRA1	hg38_genes_promoters	5.06185e-08	6.50687	1
chr10	132965160	132965329	-0.020457	12	0.53145	0.5519	LINC01168	hg38_genes_promoters	0.432856	0.354049	0
chr10	132965160	132965329	-0.020457	12	0.53145	0.5519	LINC01166	hg38_genes_promoters	0.432856	0.354049	0
chr10	132943324	132943603	-0.070364	10	0.4957	0.56607	CFAP46	hg38_genes_promoters	0.000575148	2.88278	0
chr10	132917061	132917299	-0.020945	10	0.85158	0.87252	CFAP46	hg38_genes_promoters	0.000893316	2.71679	0
chr10	132909926	132910159	-0.018427	14	0.82744	0.84587	CFAP46	hg38_genes_promoters	0.00135962	2.55672	0
chr10	132876994	132877304	-0.031884	12	0.77689	0.80877	CFAP46	hg38_genes_promoters	8.04587e-05	3.6261	0
chr10	132835358	132835755	-0.017043	10	0.78505	0.8021	CFAP46	hg38_genes_promoters	0.0774104	1.0335	0
chr10	132785615	132785732	0.011978	18	0.030559	0.018581	NKX6-2	hg38_genes_promoters	2.24358e-14	12.3952	1
chr10	132518163	132518518	-0.027777	10	0.61584	0.64362	LOC107984282	hg38_genes_promoters	0.170578	0.726744	0
chr10	132444812	132445347	0.052545	10	0.23364	0.1811	LINC02870	hg38_genes_promoters	0.000579345	2.87973	0
chr10	132441674	132441972	0.021318	10	0.85725	0.83594	LOC105378568	hg38_genes_promoters	0.014274	1.66974	0
chr10	132351387	132351671	-0.023767	10	0.84395	0.86771	LRRC27	hg38_genes_promoters	0.000601011	2.86615	0
chr10	132336266	132337361	0.051426	29	0.28696	0.23553	LRRC27	hg38_genes_promoters	3.24302e-07	5.76939	1
chr10	132249976	132250270	0.034938	10	0.43916	0.40422	STK32C	hg38_genes_promoters	0.109629	0.898794	0
chr10	132202688	132202817	-0.055624	12	0.81969	0.87532	DPYSL4	hg38_genes_promoters	3.67559e-21	18.8237	-1
chr10	132192505	132192790	-0.022076	12	0.80987	0.83194	DPYSL4	hg38_genes_promoters	0.000650139	2.83745	0
chr10	133207114	133207283	-0.033532	18	0.82541	0.85894	KNDC1	hg38_genes_promoters	4.57106e-11	9.31533	-1
chr10	132142576	132142731	0.02725	10	0.1176	0.090353	JAKMIP3	hg38_genes_promoters	0.00104094	2.65779	0
chr10	133247510	133247755	-0.034599	14	0.73564	0.77024	MIR202	hg38_genes_promoters	5.24101e-07	5.57772	-1
chr10	133276061	133276531	0.035194	14	0.064449	0.029255	ADAM8	hg38_genes_promoters	1.15383e-06	5.26805	1
chr10	133569948	133570081	0.010812	10	0.63453	0.62371	SPRNP1	hg38_genes_promoters	0.534729	0.266492	0
chr10	86958926	86959364	-0.027877	10	0.66179	0.68967	SNCG	hg38_genes_promoters	0.0751066	1.04509	0
chr10	133565065	133565621	-0.040703	25	0.56511	0.60581	SYCE1	hg38_genes_promoters	0.000511193	2.9278	0
chr10	133527569	133530025	-0.081097	164	0.12168	0.20278	CYP2E1	hg38_genes_promoters	2.23153e-57	54.0306	-1
chr10	133526940	133527508	-0.027881	16	0.74757	0.77545	CYP2E1	hg38_genes_promoters	3.96172e-05	3.89455	0
chr10	133425040	133425391	0.031012	10	0.51289	0.48188	SPRN	hg38_genes_promoters	0.106666	0.909331	0
chr10	133372087	133372524	-0.024447	11	0.67967	0.70411	MIR3944	hg38_genes_promoters	0.0742051	1.0492	0
chr10	133358348	133359325	-0.031004	38	0.81138	0.84239	FUOM	hg38_genes_promoters	1.54469e-11	9.7478	-1
chr10	133347108	133347404	-0.010591	12	0.39499	0.40558	PRAP1	hg38_genes_promoters	0.669548	0.172038	0
chr10	133346034	133346476	-0.021916	10	0.7877	0.80961	PRAP1	hg38_genes_promoters	0.0249438	1.45921	0
chr10	133326963	133327316	-0.038714	13	0.43085	0.46956	CALY	hg38_genes_promoters	0.0239913	1.47308	0
chr10	133309544	133310298	-0.030289	38	0.74633	0.77662	TUBGCP2	hg38_genes_promoters	2.7781e-07	5.83012	-1
chr10	133303491	133303696	-0.011591	10	0.86479	0.87638	TUBGCP2	hg38_genes_promoters	0.00127059	2.58191	0
chr10	133283538	133284245	-0.014636	24	0.84661	0.86124	TUBGCP2	hg38_genes_promoters	0.00014111	3.41192	0
chr10	133281204	133281884	-0.019405	27	0.84953	0.86894	TUBGCP2	hg38_genes_promoters	0.000192216	3.29524	0
chr10	133276579	133276751	0.013029	18	0.024797	0.011768	ADAM8	hg38_genes_promoters	1.71808e-12	10.6317	1
chr10	133272131	133272755	-0.037392	16	0.72896	0.76635	ADAM8	hg38_genes_promoters	6.46019e-06	4.59986	0
chr10	132104762	132104949	-0.037563	10	0.78391	0.82148	JAKMIP3	hg38_genes_promoters	5.85616e-05	3.74533	0
chr10	132064438	132064639	-0.020307	13	0.84486	0.86516	JAKMIP3	hg38_genes_promoters	7.25606e-05	3.66436	0
chr10	131982749	131982816	0.016673	10	0.037134	0.020461	BNIP3	hg38_genes_promoters	1.8595e-07	5.98806	1
chr10	122506571	122506767	-0.020223	10	0.82216	0.84238	HTRA1	hg38_genes_promoters	0.000413181	3.00829	0
chr10	122373903	122374091	0.029756	10	0.14314	0.11338	PLEKHA1	hg38_genes_promoters	0.0494953	1.20374	0
chr10	122331254	122331864	-0.019603	10	0.77735	0.79695	BTBD16	hg38_genes_promoters	0.0626648	1.11399	0
chr10	122210464	122211072	-0.014104	25	0.83971	0.85381	TACC2	hg38_genes_promoters	0.00361818	2.18531	0
chr10	122019632	122019912	-0.044065	17	0.58732	0.63139	TACC2	hg38_genes_promoters	0.000112768	3.49652	0
chr10	121975373	121975828	-0.054542	10	0.40945	0.46399	NSMCE4A	hg38_genes_promoters	0.00800478	1.88545	0
chr10	121594276	121594680	-0.035102	12	0.78934	0.82444	FGFR2	hg38_genes_promoters	0.000314564	3.11141	0
chr10	121566442	121566976	-0.016836	12	0.82864	0.84548	FGFR2	hg38_genes_promoters	0.0108588	1.7719	0
chr10	121526610	121527085	0.075267	10	0.24252	0.16725	FGFR2	hg38_genes_promoters	6.46765e-06	4.59962	0
chr10	120980780	120981485	-0.03463	10	0.66408	0.69871	LOC105378519	hg38_genes_promoters	0.221352	0.623962	0
chr10	119818159	119818441	-0.033407	21	0.74541	0.77882	INPP5F	hg38_genes_promoters	1.20422e-07	6.15861	-1
chr10	119526885	119527651	-0.02335	16	0.78871	0.81206	RGS10	hg38_genes_promoters	0.000239434	3.21491	0
chr10	119516459	119516903	0.03626	18	0.055175	0.018915	RGS10	hg38_genes_promoters	2.99005e-15	13.2248	1
chr10	119451569	119451847	-0.01773	12	0.85675	0.87448	GRK5	hg38_genes_promoters	0.000169526	3.34238	0
chr10	119030124	119030206	0.011391	15	0.021121	0.0097308	NANOS1	hg38_genes_promoters	6.78423e-11	9.15957	1
chr10	117734990	117735141	0.01137	15	0.044386	0.033016	LINC02674	hg38_genes_promoters	8.74854e-07	5.3757	1
chr10	122728647	122729261	-0.016168	10	0.81174	0.8279	DMBT1L1	hg38_genes_promoters	0.0390372	1.29267	0
chr10	123354887	123355458	-0.0156	12	0.77965	0.79525	LINC02641	hg38_genes_promoters	0.307719	0.492167	0
chr10	123428376	123428640	-0.021112	10	0.75884	0.77995	LINC02641	hg38_genes_promoters	0.0129049	1.70668	0
chr10	123892180	123892577	-0.013599	10	0.72321	0.73681	CPXM2	hg38_genes_promoters	0.250315	0.57531	0
chr10	131312223	131312317	0.011128	10	0.022842	0.011714	TCERG1L	hg38_genes_promoters	4.71346e-10	8.37336	1
chr10	131260271	131261168	-0.018231	32	0.81155	0.82978	TCERG1L	hg38_genes_promoters	1.47685e-05	4.28096	0
chr10	128113184	128113801	0.024894	14	0.89464	0.86974	MKI67	hg38_genes_promoters	0.000176905	3.3269	0
chr10	128062524	128062950	0.022144	12	0.06766	0.045516	PTPRE	hg38_genes_promoters	5.03039e-06	4.69563	0
chr10	128047395	128047818	0.051407	19	0.072913	0.021507	PTPRE	hg38_genes_promoters	4.54998e-24	21.6292	1
chr10	127906201	127906523	-0.028612	10	0.77658	0.80519	PTPRE	hg38_genes_promoters	0.00467656	2.08835	0
chr10	127196752	127196830	0.027072	14	0.046846	0.019774	INSYN2A	hg38_genes_promoters	6.45573e-19	16.6863	1
chr10	125896745	125896858	-0.027308	10	0.39126	0.41857	DHX32	hg38_genes_promoters	0.171945	0.723538	0
chr10	116620664	116621326	-0.028249	14	0.74553	0.77378	PNLIPRP2	hg38_genes_promoters	0.00431273	2.11983	0
chr10	125895746	125895856	0.013982	10	0.065506	0.051524	FANK1	hg38_genes_promoters	0.0141394	1.67315	0
chr10	125719020	125719128	0.030416	10	0.078368	0.047952	EDRF1	hg38_genes_promoters	2.99262e-08	6.70999	1
chr10	125682972	125684003	-0.019864	14	0.785	0.80486	LOC283038	hg38_genes_promoters	0.00820354	1.87633	0
chr10	125682972	125684003	-0.019864	14	0.785	0.80486	TEX36	hg38_genes_promoters	0.00820354	1.87633	0
chr10	125138271	125138592	-0.048377	14	0.80703	0.85541	CTBP2	hg38_genes_promoters	6.38006e-12	10.1007	-1
chr10	125003659	125004294	-0.016642	19	0.83421	0.85085	CTBP2	hg38_genes_promoters	0.00417198	2.13215	0
chr10	124742923	124743086	0.011446	20	0.016204	0.0047577	FAM53B	hg38_genes_promoters	3.82004e-19	16.9065	1
chr10	124612442	124612868	0.022213	10	0.44274	0.42052	LHPP	hg38_genes_promoters	0.279324	0.531383	0
chr10	124544953	124545345	-0.030999	11	0.66585	0.69685	LHPP	hg38_genes_promoters	0.0490267	1.20727	0
chr10	125774002	125774097	-0.049626	12	0.48328	0.53291	MMP21	hg38_genes_promoters	1.60412e-05	4.24981	0
chr10	86667530	86668409	-0.034905	14	0.75765	0.79256	LDB3	hg38_genes_promoters	0.00184473	2.4416	0
chr10	69417631	69417917	-0.016812	10	0.84447	0.86129	TACR2	hg38_genes_promoters	0.00831125	1.87204	0
chr10	86265216	86266046	-0.022591	10	0.70259	0.72518	MIR346	hg38_genes_promoters	0.228633	0.611225	0
chr10	26944135	26944491	-0.027614	10	0.82309	0.85071	FAM238C	hg38_genes_promoters	0.000855192	2.73295	0
chr10	26588760	26588949	-0.018451	10	0.83326	0.85171	FAM238A	hg38_genes_promoters	0.00316738	2.23466	0
chr10	26579441	26579803	-0.020713	13	0.80405	0.82476	LOC101929117	hg38_genes_promoters	0.00340643	2.20773	0
chr10	25933712	25933993	-0.015865	10	0.38142	0.39729	MYO3A	hg38_genes_promoters	0.45163	0.336672	0
chr10	25933712	25933993	-0.015865	10	0.38142	0.39729	LOC101929073	hg38_genes_promoters	0.45163	0.336672	0
chr10	24494080	24494559	-0.01123	10	0.80201	0.81324	KIAA1217	hg38_genes_promoters	0.144024	0.792524	0
chr10	23192321	23192374	0.01416	10	0.044684	0.030524	PTF1A	hg38_genes_promoters	8.1129e-08	6.3177	1
chr10	19488959	19489077	-0.047469	12	0.27491	0.32238	MALRD1	hg38_genes_promoters	0.00540383	2.03288	0
chr10	18400398	18400961	0.034847	14	0.20134	0.1665	CACNB2	hg38_genes_promoters	0.00825039	1.8747	0
chr10	18260389	18260757	0.017953	12	0.68859	0.67063	CACNB2	hg38_genes_promoters	0.261093	0.55835	0
chr10	17808629	17809192	-0.015974	12	0.57853	0.5945	MRC1	hg38_genes_promoters	0.322584	0.473602	0
chr10	17386572	17386911	-0.031999	13	0.79124	0.82324	LOC105376436	hg38_genes_promoters	0.0014635	2.52827	0
chr10	17386572	17386911	-0.031999	13	0.79124	0.82324	ST8SIA6-AS1	hg38_genes_promoters	0.0014635	2.52827	0
chr10	16817591	16817919	0.011981	22	0.021212	0.0092312	RSU1	hg38_genes_promoters	4.91115e-17	14.9044	1
chr10	16817591	16817919	0.011981	22	0.021212	0.0092312	LOC105376435	hg38_genes_promoters	4.91115e-17	14.9044	1
chr10	14572016	14572600	0.030809	10	0.43524	0.40443	FAM107B	hg38_genes_promoters	0.0297143	1.39477	0
chr10	14553671	14555005	0.017953	11	0.44367	0.42571	FAM107B	hg38_genes_promoters	0.36271	0.425729	0
chr10	86654487	86654797	-0.011584	10	0.83637	0.84795	OPN4	hg38_genes_promoters	0.00850211	1.86356	0
chr10	29409318	29409518	-0.020917	10	0.12137	0.14229	LOC105376473	hg38_genes_promoters	0.348193	0.442293	0
chr10	29409519	29409598	-0.02907	10	0.037263	0.066333	SVIL-AS1	hg38_genes_promoters	0.192687	0.678908	0
chr10	42871247	42871613	0.044982	10	0.25032	0.20533	LINC02623	hg38_genes_promoters	0.000624649	2.85217	0
chr10	42690945	42692015	-0.018648	28	0.83738	0.85603	LINC01518	hg38_genes_promoters	0.000737396	2.78968	0
chr10	42367800	42368013	-0.020138	10	0.10905	0.12919	LOC441666	hg38_genes_promoters	0.541562	0.261216	0
chr10	38402377	38402921	-0.041203	48	0.026981	0.068185	SEPTIN7P9	hg38_genes_promoters	1.565e-07	6.05503	-1
chr10	38402377	38402921	-0.041203	48	0.026981	0.068185	LINC00999	hg38_genes_promoters	1.565e-07	6.05503	-1
chr10	38356391	38356812	-0.079232	23	0.09328	0.17251	HSD17B7P2	hg38_genes_promoters	4.58805e-06	4.73199	0
chr10	37125400	37125750	-0.050504	29	0.73239	0.78289	ANKRD30A	hg38_genes_promoters	1.4735e-18	16.3441	-1
chr10	37125217	37125370	-0.024353	10	0.77379	0.79814	ANKRD30A	hg38_genes_promoters	0.00641166	1.97006	0
chr10	37124723	37124878	-0.010439	14	0.80922	0.81966	ANKRD30A	hg38_genes_promoters	0.156688	0.759632	0
chr10	35335425	35335827	-0.06148	10	0.27612	0.3376	CCNY	hg38_genes_promoters	0.0210633	1.52225	0
chr10	33772272	33772777	0.039533	10	0.40589	0.36636	LINC00838	hg38_genes_promoters	0.00748832	1.9105	0
chr10	33005821	33005957	0.017454	10	0.10326	0.08581	ITGB1	hg38_genes_promoters	0.0380176	1.30256	0
chr10	31707329	31708191	0.031544	14	0.054503	0.022959	MACORIS	hg38_genes_promoters	1.83412e-08	6.90598	1
chr10	30350066	30350390	0.019611	10	0.69971	0.6801	MTPAP	hg38_genes_promoters	0.186873	0.691055	0
chr10	29481300	29481714	0.028657	13	0.87565	0.847	SVIL	hg38_genes_promoters	1.67362e-05	4.23378	0
chr10	29409519	29409598	-0.02907	10	0.037263	0.066333	LOC105376473	hg38_genes_promoters	0.192687	0.678908	0
chr10	29409318	29409518	-0.020917	10	0.12137	0.14229	SVIL-AS1	hg38_genes_promoters	0.348193	0.442293	0
chr10	43103986	43104118	0.016511	10	0.84837	0.83186	RET	hg38_genes_promoters	0.0212213	1.51932	0
chr10	14009410	14010021	0.069785	22	0.29784	0.22805	FRMD4A	hg38_genes_promoters	5.92115e-07	5.52947	1
chr10	13500658	13500885	-0.010742	13	0.86037	0.87112	BEND7	hg38_genes_promoters	0.0513462	1.19	0
chr10	3500376	3500727	-0.02894	10	0.80492	0.83386	LINC02669	hg38_genes_promoters	0.00238433	2.34404	0
chr10	3259568	3259959	-0.017846	10	0.83404	0.85189	LINC02668	hg38_genes_promoters	0.145515	0.788419	0
chr10	3173537	3173813	-0.034059	12	0.64461	0.67866	PITRM1	hg38_genes_promoters	0.00104366	2.65686	0
chr10	3150082	3150859	-0.012034	17	0.84041	0.85244	PITRM1	hg38_genes_promoters	0.0207482	1.52819	0
chr10	3143370	3143997	-0.010176	25	0.8622	0.87238	PITRM1	hg38_genes_promoters	0.00322371	2.22779	0
chr10	3128462	3128835	-0.016773	13	0.83158	0.84835	PFKP	hg38_genes_promoters	0.00098002	2.68118	0
chr10	3113099	3113288	-0.010333	10	0.824	0.83433	PFKP	hg38_genes_promoters	0.0763588	1.03859	0
chr10	3066361	3066630	-0.021985	22	0.18825	0.21024	PFKP	hg38_genes_promoters	0.0649695	1.10033	0
chr10	2501793	2501886	-0.031083	10	0.45763	0.48871	LOC105376350	hg38_genes_promoters	0.00737663	1.91622	0
chr10	2501793	2501886	-0.031083	10	0.45763	0.48871	LINC02645	hg38_genes_promoters	0.00737663	1.91622	0
chr10	2501147	2501334	-0.01009	10	0.633	0.6431	LOC105376350	hg38_genes_promoters	0.436917	0.350139	0
chr10	2315029	2315209	-0.016574	19	0.79202	0.8086	LINC00701	hg38_genes_promoters	0.0129816	1.70489	0
chr10	2014694	2015026	0.012988	14	0.86927	0.85628	LINC00700	hg38_genes_promoters	0.0339323	1.34556	0
chr10	1525494	1525824	-0.0177	14	0.81763	0.83533	ADARB2-AS1	hg38_genes_promoters	0.00946319	1.82272	0
chr10	1159670	1159755	-0.016479	10	0.80247	0.81895	LINC00200	hg38_genes_promoters	0.0289558	1.40427	0
chr10	825596	825829	0.013173	11	0.8862	0.87303	LARP4B	hg38_genes_promoters	0.175964	0.714544	0
chr10	649987	650407	-0.033029	14	0.73891	0.77194	DIP2C-AS1	hg38_genes_promoters	0.00133494	2.56419	0
chr10	3782424	3782861	0.020246	10	0.12163	0.10138	KLF6	hg38_genes_promoters	0.0133796	1.69368	0
chr10	13656959	13657159	-0.033997	21	0.81922	0.85322	FRMD4A	hg38_genes_promoters	3.23265e-11	9.45103	-1
chr10	4024089	4024359	0.026209	17	0.84019	0.81398	LOC107984195	hg38_genes_promoters	0.00249672	2.32681	0
chr10	5603992	5604100	-0.014149	10	0.84038	0.85453	LASTR	hg38_genes_promoters	4.20179e-05	3.87218	0
chr10	13452873	13453269	-0.024329	10	0.83443	0.85876	BEND7	hg38_genes_promoters	0.185647	0.693554	0
chr10	11894589	11894710	-0.017093	10	0.79953	0.81662	PROSER2-AS1	hg38_genes_promoters	0.00046003	2.96777	0
chr10	11741679	11741891	-0.05907	10	0.54126	0.60033	ECHDC3	hg38_genes_promoters	0.000961954	2.68845	0
chr10	11320427	11320947	-0.011406	12	0.80316	0.81456	CELF2-AS1	hg38_genes_promoters	0.0403296	1.28031	0
chr10	11098110	11098427	-0.012226	10	0.84263	0.85486	CELF2-AS2	hg38_genes_promoters	0.109404	0.899522	0
chr10	10952130	10952532	-0.033133	10	0.79591	0.82905	LINC00710	hg38_genes_promoters	0.0212123	1.51939	0
chr10	10952130	10952532	-0.033133	10	0.79591	0.82905	LOC105376405	hg38_genes_promoters	0.0212123	1.51939	0
chr10	7774852	7775444	0.016835	12	0.78001	0.76317	KIN	hg38_genes_promoters	0.199627	0.664953	0
chr10	7532782	7533268	-0.035053	16	0.80807	0.84313	LOC105376390	hg38_genes_promoters	3.68604e-06	4.81662	0
chr10	6579270	6579534	0.017752	10	0.10189	0.084143	PRKCQ-AS1	hg38_genes_promoters	0.00395869	2.15159	0
chr10	6221271	6221483	-0.016599	10	0.84121	0.85781	PFKFB3	hg38_genes_promoters	0.00402752	2.14512	0
chr10	6143961	6144118	0.064016	15	0.60443	0.54041	PFKFB3	hg38_genes_promoters	1.44589e-05	4.28797	0
chr10	6062218	6062583	0.034662	10	0.26395	0.22929	IL2RA	hg38_genes_promoters	0.0210072	1.52321	0
chr10	5966331	5966690	-0.014171	12	0.85829	0.87246	IL15RA	hg38_genes_promoters	0.00204989	2.40115	0
chr10	5961560	5961832	-0.014922	10	0.86532	0.88024	IL15RA	hg38_genes_promoters	0.0023051	2.35664	0
chr10	5945715	5946215	0.031501	14	0.096333	0.064833	LOC105376384	hg38_genes_promoters	0.000193247	3.29329	0
chr10	5906210	5906628	-0.013804	14	0.78011	0.79392	FBH1	hg38_genes_promoters	0.0973592	0.944941	0
chr10	5446600	5446722	-0.010802	12	0.020746	0.031548	NET1	hg38_genes_promoters	0.770057	0.112388	0
chr10	43104633	43104925	0.012436	23	0.055908	0.043472	RET	hg38_genes_promoters	1.37144e-08	7.01825	1
chr10	14533400	14533595	-0.020185	10	0.82705	0.84724	FAM107B	hg38_genes_promoters	0.000470397	2.95964	0
chr10	43203469	43203934	-0.04972	23	0.45697	0.50669	RASGEF1A	hg38_genes_promoters	2.59976e-05	4.05853	0
chr10	74824228	74824963	0.027331	20	0.10611	0.07878	KAT6B	hg38_genes_promoters	2.61377e-06	4.94835	0
chr10	73910614	73910895	0.016935	10	0.046579	0.029644	PLAU	hg38_genes_promoters	2.89707e-07	5.81417	1
chr10	73853073	73853582	-0.021111	12	0.83167	0.85278	CAMK2G	hg38_genes_promoters	0.00396015	2.15151	0
chr10	73818539	73818990	0.033169	11	0.48533	0.45216	CAMK2G	hg38_genes_promoters	0.143319	0.794329	0
chr10	73807477	73807751	-0.031286	10	0.85589	0.88718	NDST2	hg38_genes_promoters	4.84216e-07	5.60971	-1
chr10	73801327	73801432	-0.013228	10	0.83611	0.84933	ZSWIM8-AS1	hg38_genes_promoters	0.0668314	1.08899	0
chr10	73792096	73792450	-0.020778	16	0.84404	0.86482	ZSWIM8	hg38_genes_promoters	0.00012821	3.44755	0
chr10	73789446	73789836	-0.013107	12	0.86733	0.88044	ZSWIM8	hg38_genes_promoters	0.0124969	1.71876	0
chr10	73664320	73664836	-0.023031	10	0.758	0.78103	SYNPO2L	hg38_genes_promoters	0.0332895	1.35268	0
chr10	73653406	73653796	-0.016098	10	0.84889	0.86499	SYNPO2L-AS1	hg38_genes_promoters	0.00588083	2.00187	0
chr10	72088681	72089366	0.021728	21	0.11642	0.094694	SPOCK2	hg38_genes_promoters	2.06915e-14	12.4295	1
chr10	72068912	72069413	-0.025501	12	0.75355	0.77905	SPOCK2	hg38_genes_promoters	0.00190846	2.42861	0
chr10	71569772	71570917	-0.016163	10	0.59593	0.61209	CDH23	hg38_genes_promoters	0.251218	0.573992	0
chr10	70937639	70938241	-0.015894	10	0.74898	0.76487	LINC02622	hg38_genes_promoters	0.109548	0.899008	0
chr10	70886034	70886510	0.046823	12	0.20408	0.15725	PCBD1	hg38_genes_promoters	6.46864e-05	3.70688	0
chr10	70785626	70785922	-0.029474	10	0.59553	0.625	TBATA	hg38_genes_promoters	0.0815982	1.01406	0
chr10	70772547	70773097	-0.0263	10	0.78666	0.81296	TBATA	hg38_genes_promoters	0.00732513	1.91894	0
chr10	75098790	75099354	-0.019104	10	0.82023	0.83933	DUSP13	hg38_genes_promoters	0.0137633	1.68322	0
chr10	69943528	69943795	-0.02156	13	0.84939	0.87095	COL13A1	hg38_genes_promoters	3.79303e-05	3.91131	0
chr10	75272728	75273296	-0.047619	10	0.742	0.78962	ZNF503-AS1	hg38_genes_promoters	0.000344138	3.0777	0
chr10	75283333	75283788	-0.028703	10	0.34257	0.37128	ZNF503-AS1	hg38_genes_promoters	0.22929	0.610081	0
chr10	43109060	43109219	-0.012853	11	0.83923	0.85209	RET	hg38_genes_promoters	0.0149188	1.65274	0
chr10	84201481	84201914	-0.024084	10	0.81531	0.83939	CDHR1	hg38_genes_promoters	0.00174027	2.46245	0
chr10	80356608	80356705	0.016802	10	0.027421	0.010619	DYDC2	hg38_genes_promoters	1.19294e-11	9.85453	1
chr10	80289299	80289673	-0.033967	10	0.57784	0.61181	MAT1A	hg38_genes_promoters	0.104269	0.918383	0
chr10	80275803	80276387	-0.035353	10	0.76979	0.80514	MAT1A	hg38_genes_promoters	0.000255139	3.19127	0
chr10	80207680	80208160	-0.034993	20	0.60836	0.64336	LINC00857	hg38_genes_promoters	9.03991e-05	3.58049	0
chr10	80207343	80207655	-0.087783	17	0.50839	0.59617	LINC00857	hg38_genes_promoters	1.67944e-11	9.71366	-1
chr10	79243574	79243673	0.049589	18	0.15561	0.10602	ZMIZ1	hg38_genes_promoters	5.93008e-08	6.44446	1
chr10	79243374	79243572	0.028719	35	0.097284	0.068565	ZMIZ1	hg38_genes_promoters	1.77061e-07	6.00724	1
chr10	79242379	79242924	0.015078	33	0.025346	0.010268	ZMIZ1	hg38_genes_promoters	2.62329e-15	13.2788	1
chr10	78962464	78963031	-0.020867	10	0.80489	0.82576	ZMIZ1-AS1	hg38_genes_promoters	0.0165727	1.61283	0
chr10	78266813	78267494	-0.024166	11	0.75253	0.7767	LINC00595	hg38_genes_promoters	0.111386	0.892544	0
chr10	78248422	78248739	0.030524	10	0.34629	0.31577	LINC00856	hg38_genes_promoters	0.287873	0.519236	0
chr10	78178603	78178936	-0.028957	10	0.82095	0.8499	LOC105378375	hg38_genes_promoters	0.000269605	3.17005	0
chr10	75407913	75408861	0.019479	68	0.028003	0.0085242	LOC101929234	hg38_genes_promoters	8.08011e-44	40.7315	1
chr10	75295692	75296300	0.042464	10	0.24089	0.19843	ZNF503-AS1	hg38_genes_promoters	0.0145096	1.66341	0
chr10	75283333	75283788	-0.028703	10	0.34257	0.37128	ZNF503	hg38_genes_promoters	0.22929	0.610081	0
chr10	75276238	75276434	-0.014126	10	0.15583	0.16995	ZNF503-AS1	hg38_genes_promoters	0.279991	0.530448	0
chr10	69876049	69876597	-0.017915	10	0.78413	0.80205	COL13A1	hg38_genes_promoters	0.0332008	1.35339	0
chr10	75098790	75099354	-0.019104	10	0.82023	0.83933	SAMD8	hg38_genes_promoters	0.0137633	1.68322	0
chr10	69337260	69337929	0.064918	13	0.28232	0.2174	HK1	hg38_genes_promoters	1.43723e-05	4.28957	0
chr10	46577431	46577904	-0.029814	10	0.81309	0.84291	SYT15	hg38_genes_promoters	1.13809e-05	4.37911	0
chr10	45725943	45726236	0.021632	10	0.84107	0.81944	WASHC2C	hg38_genes_promoters	0.0233933	1.48285	0
chr10	45678626	45678945	-0.03537	14	0.79733	0.8327	AGAP10P	hg38_genes_promoters	2.3527e-06	4.98851	0
chr10	45673172	45673622	-0.026423	14	0.69898	0.72541	ZFAND4	hg38_genes_promoters	0.0550036	1.16347	0
chr10	44990484	44990862	0.024722	10	0.17083	0.1461	RASSF4	hg38_genes_promoters	0.0190096	1.56124	0
chr10	44988607	44989303	-0.017314	16	0.83727	0.85458	RASSF4	hg38_genes_promoters	0.000781514	2.76745	0
chr10	44971445	44971843	-0.01921	12	0.76833	0.78754	RASSF4	hg38_genes_promoters	0.0536276	1.17319	0
chr10	44969816	44970232	-0.023058	10	0.82289	0.84595	RASSF4	hg38_genes_promoters	0.00408229	2.14018	0
chr10	44969251	44969765	0.021378	10	0.58347	0.5621	RASSF4	hg38_genes_promoters	0.449438	0.338592	0
chr10	44910921	44911462	-0.094675	13	0.62188	0.71656	TMEM72	hg38_genes_promoters	2.92753e-08	6.71831	-1
chr10	44879275	44879899	-0.034501	17	0.3788	0.4133	TMEM72-AS1	hg38_genes_promoters	0.0792547	1.02514	0
chr10	44310726	44310989	-0.023434	17	0.33542	0.35885	CXCL12	hg38_genes_promoters	0.12467	0.848475	0
chr10	44293310	44293658	0.015403	22	0.12605	0.11065	CXCL12	hg38_genes_promoters	0.00208178	2.39472	0
chr10	43790331	43790451	0.019422	10	0.86327	0.84385	HNRNPA3P1	hg38_genes_promoters	0.087107	0.989035	0
chr10	43779028	43779563	-0.030438	13	0.76502	0.79546	LINC02658	hg38_genes_promoters	0.000356076	3.0645	0
chr10	43350301	43350820	-0.018474	10	0.61088	0.62935	LOC107984226	hg38_genes_promoters	0.583546	0.230127	0
chr10	69505882	69506168	-0.026203	10	0.83037	0.85657	TSPAN15	hg38_genes_promoters	9.64027e-05	3.5568	0
chr10	46740062	46740507	-0.058383	10	0.64325	0.70163	FAM245B	hg38_genes_promoters	0.000334149	3.08888	0
chr10	46911251	46911417	-0.052186	19	0.27942	0.3316	PTPN20	hg38_genes_promoters	4.37768e-07	5.64916	-1
chr10	43322794	43322988	0.012157	13	0.036154	0.023996	LINC02633	hg38_genes_promoters	7.64092e-07	5.42876	1
chr10	47347078	47347471	-0.01468	10	0.80157	0.81625	RBP3	hg38_genes_promoters	0.0869378	0.989768	0
chr10	47322439	47322659	-0.03128	17	0.73362	0.7649	GDF2	hg38_genes_promoters	6.11035e-05	3.72904	0
chr10	69232596	69233189	-0.029351	18	0.83007	0.85942	LOC101928994	hg38_genes_promoters	1.56958e-06	5.1451	-1
chr10	62049115	62049489	-0.042804	15	0.71923	0.76203	ARID5B	hg38_genes_promoters	9.4878e-08	6.25362	-1
chr10	59352233	59352419	0.017264	12	0.84294	0.82567	FAM13C	hg38_genes_promoters	0.00602522	1.99285	0
chr10	58327014	58327351	-0.043487	24	0.62298	0.66647	LOC112268068	hg38_genes_promoters	0.000127197	3.45019	0
chr10	56360016	56360759	-0.02281	10	0.663	0.68581	ZWINT	hg38_genes_promoters	0.0699526	1.0717	0
chr10	50066632	50066935	-0.017994	10	0.86755	0.88555	WASHC2A	hg38_genes_promoters	0.00386643	2.1609	0
chr10	49758544	49759823	-0.022652	15	0.78267	0.80532	OGDHL	hg38_genes_promoters	0.000791902	2.76239	0
chr10	49298612	49299169	-0.033912	20	0.78845	0.82236	C10orf71-AS1	hg38_genes_promoters	6.16209e-06	4.6178	0
chr10	69318463	69318531	0.015504	10	0.016789	0.0012857	HK1	hg38_genes_promoters	1.02434e-17	15.5423	1
chr10	49188277	49189048	0.033053	10	0.25714	0.22409	TMEM273	hg38_genes_promoters	0.000115541	3.48668	0
chr10	48684607	48684898	0.043133	10	0.13289	0.089762	WDFY4	hg38_genes_promoters	2.09858e-06	5.03366	1
chr10	48583001	48583237	-0.014284	10	0.78602	0.8003	ARHGAP22	hg38_genes_promoters	0.0493908	1.20448	0
chr10	48493502	48493769	0.040744	10	0.084845	0.044101	ARHGAP22	hg38_genes_promoters	1.35011e-08	7.02406	1
chr10	48479194	48479626	0.042404	10	0.39674	0.35433	ARHGAP22	hg38_genes_promoters	0.0395321	1.288	0
chr10	47991711	47992140	-0.020173	10	0.79264	0.81282	ANXA8	hg38_genes_promoters	0.0182954	1.57589	0
chr10	47763521	47763636	-0.052999	10	0.49673	0.54973	LOC102724488	hg38_genes_promoters	0.0303508	1.38723	0
chr10	49298612	49299169	-0.033912	20	0.78845	0.82236	C10orf71	hg38_genes_promoters	6.16209e-06	4.6178	0
chr11	72237040	72237630	-0.012422	16	0.82332	0.83574	INPPL1	hg38_genes_promoters	0.0691465	1.0761	0
chr11	72430392	72431123	0.022338	10	0.45977	0.43743	CLPB	hg38_genes_promoters	0.237613	0.59616	0
chr11	72584415	72584546	0.016755	18	0.026456	0.0097007	PDE2A-AS2	hg38_genes_promoters	1.6586e-28	25.8585	1
chr11	72584415	72584546	0.016755	18	0.026456	0.0097007	PDE2A	hg38_genes_promoters	1.6586e-28	25.8585	1
chr11	72688529	72688956	-0.029461	10	0.84316	0.87262	ARAP1	hg38_genes_promoters	2.02658e-05	4.15625	0
chr11	72697927	72698122	0.023571	14	0.85564	0.83207	ARAP1	hg38_genes_promoters	2.96356e-06	4.89967	0
chr11	73272179	73272501	0.045252	10	0.37868	0.33343	P2RY6	hg38_genes_promoters	0.0123223	1.72392	0
chr11	72701204	72701725	-0.011734	10	0.85479	0.86652	ARAP1	hg38_genes_promoters	0.104484	0.917653	0
chr11	72782553	72782967	-0.037406	10	0.77674	0.81414	MIR4692	hg38_genes_promoters	0.000211026	3.26194	0
chr11	72759215	72759715	0.030831	15	0.3037	0.27287	STARD10	hg38_genes_promoters	0.0172452	1.59874	0
chr11	72782553	72782967	-0.037406	10	0.77674	0.81414	STARD10	hg38_genes_promoters	0.000211026	3.26194	0
chr11	72813499	72813744	0.022467	11	0.02974	0.0072727	ATG16L2	hg38_genes_promoters	4.673e-14	12.0996	1
chr11	72821804	72822699	-0.080492	88	0.46511	0.54561	ATG16L2	hg38_genes_promoters	1.41613e-30	27.84	-1
chr11	73264662	73264912	-0.046735	14	0.40119	0.44793	P2RY6	hg38_genes_promoters	0.0177865	1.5867	0
chr11	73270551	73271319	-0.019192	20	0.81294	0.83213	P2RY6	hg38_genes_promoters	0.00111408	2.63247	0
chr11	72232345	72233178	-0.019474	19	0.83737	0.85684	INPPL1	hg38_genes_promoters	0.000547398	2.90199	0
chr11	72703612	72704237	-0.018732	12	0.77706	0.79579	ARAP1	hg38_genes_promoters	0.0335738	1.34942	0
chr11	72230743	72231060	-0.025257	10	0.80103	0.82629	INPPL1	hg38_genes_promoters	0.00091934	2.70641	0
chr11	70826405	70827151	0.059783	38	0.19531	0.13553	SHANK2	hg38_genes_promoters	3.48113e-19	16.9454	1
chr11	72012834	72013265	-0.028177	17	0.84426	0.87244	NUMA1	hg38_genes_promoters	1.06247e-06	5.3001	-1
chr11	73342948	73343111	-0.07128	26	0.63801	0.70929	ARHGEF17	hg38_genes_promoters	1.74322e-18	16.2726	-1
chr11	70169089	70169540	0.021509	12	0.38418	0.36267	ANO1	hg38_genes_promoters	0.206448	0.651638	0
chr11	70202662	70202741	0.048618	10	0.5028	0.45419	FADD	hg38_genes_promoters	0.00587058	2.00254	0
chr11	70334711	70334858	0.017744	10	0.85532	0.83757	PPFIA1	hg38_genes_promoters	0.0251531	1.45637	0
chr11	70353797	70354211	-0.023036	10	0.81615	0.83919	PPFIA1	hg38_genes_promoters	0.00318527	2.23239	0
chr11	70377714	70378194	0.026001	10	0.82695	0.80095	PPFIA1	hg38_genes_promoters	0.18605	0.692716	0
chr11	70414549	70414869	-0.038016	10	0.8376	0.87561	CTTN	hg38_genes_promoters	4.17727e-07	5.66854	-1
chr11	70415745	70416346	0.070072	22	0.2441	0.17403	CTTN	hg38_genes_promoters	6.15704e-11	9.19733	1
chr11	70487787	70488031	0.026431	10	0.13353	0.1071	SHANK2	hg38_genes_promoters	0.00357425	2.18968	0
chr11	70662227	70662397	0.035749	22	0.057751	0.022002	SHANK2	hg38_genes_promoters	7.13192e-12	10.0587	1
chr11	71094870	71095226	-0.029203	10	0.84937	0.87857	SHANK2	hg38_genes_promoters	5.12946e-06	4.68867	0
chr11	71423367	71423970	0.026922	10	0.59783	0.5709	ACTE1P	hg38_genes_promoters	0.419574	0.366761	0
chr11	71438807	71439022	-0.029395	14	0.83978	0.86918	DHCR7	hg38_genes_promoters	0.000641535	2.84239	0
chr11	71478512	71479118	-0.014805	20	0.83224	0.84705	NADSYN1	hg38_genes_promoters	6.27627e-05	3.71841	0
chr11	71482525	71482707	-0.013058	10	0.80089	0.81395	NADSYN1	hg38_genes_promoters	0.438097	0.34916	0
chr11	71526603	71527357	-0.019713	10	0.6223	0.64202	KRTAP5-7	hg38_genes_promoters	0.224041	0.619429	0
chr11	71547507	71548117	-0.021772	10	0.78789	0.80967	KRTAP5-9	hg38_genes_promoters	0.00993712	1.80456	0
chr11	72135298	72136008	0.05687	10	0.49363	0.43676	FOLR3	hg38_genes_promoters	0.0127222	1.71193	0
chr11	73356031	73356533	-0.024884	18	0.81982	0.84471	ARHGEF17	hg38_genes_promoters	2.84223e-06	4.9152	0
chr11	88175583	88175740	0.020637	10	0.040684	0.020048	RAB38	hg38_genes_promoters	5.46545e-08	6.47587	1
chr11	73646267	73646567	-0.050497	13	0.68785	0.73835	PLEKHB1	hg38_genes_promoters	2.40164e-05	4.09025	0
chr11	77101635	77102880	-0.020623	31	0.81523	0.83585	OMP	hg38_genes_promoters	8.43288e-05	3.60737	0
chr11	77138030	77138177	-0.019535	20	0.20358	0.22311	MYO7A	hg38_genes_promoters	0.232358	0.604611	0
chr11	77138180	77138278	-0.045253	12	0.15193	0.19718	MYO7A	hg38_genes_promoters	0.000132166	3.43619	0
chr11	77179619	77179939	-0.013302	20	0.85708	0.87038	MYO7A	hg38_genes_promoters	0.000368966	3.05145	0
chr11	77202836	77203054	-0.018693	10	0.84736	0.86605	MYO7A	hg38_genes_promoters	0.0107936	1.774	0
chr11	77411846	77412075	0.01594	23	0.024345	0.0084058	PAK1	hg38_genes_promoters	5.66196e-25	22.4907	1
chr11	77588832	77589141	-0.084113	13	0.50159	0.58571	AQP11	hg38_genes_promoters	3.28693e-06	4.86226	0
chr11	78063647	78064142	-0.030654	12	0.82207	0.85272	THRSP	hg38_genes_promoters	3.43238e-07	5.74724	-1
chr11	78196397	78196453	-0.030749	10	0.56563	0.59638	USP35	hg38_genes_promoters	0.026641	1.43527	0
chr11	78197852	78198921	-0.014937	22	0.82401	0.83894	USP35	hg38_genes_promoters	0.00128895	2.57738	0
chr11	78418336	78418821	0.014171	12	0.134	0.11983	GAB2	hg38_genes_promoters	0.420415	0.365989	0
chr11	84923058	84923576	-0.022026	12	0.38377	0.40579	DLG2	hg38_genes_promoters	0.414798	0.371395	0
chr11	85682648	85682936	-0.01783	19	0.15147	0.1693	CREBZF	hg38_genes_promoters	0.314452	0.483507	0
chr11	86374867	86375059	-0.027208	10	0.31036	0.33757	CCDC81	hg38_genes_promoters	0.244805	0.584118	0
chr11	88175583	88175740	0.020637	10	0.040684	0.020048	MIR3166	hg38_genes_promoters	5.46545e-08	6.47587	1
chr11	77065974	77066120	0.021316	10	0.077316	0.056	CAPN5	hg38_genes_promoters	3.91601e-05	3.89928	0
chr11	73392194	73392297	-0.020506	10	0.83468	0.85519	RELT	hg38_genes_promoters	0.00451666	2.10192	0
chr11	76671133	76671250	0.014845	15	0.020823	0.005978	LRRC32	hg38_genes_promoters	6.08406e-13	11.0443	1
chr11	76627085	76627717	0.031072	10	0.22945	0.19838	LINC02757	hg38_genes_promoters	0.00689168	1.94248	0
chr11	73647809	73648254	-0.018365	12	0.60425	0.62262	PLEKHB1	hg38_genes_promoters	0.356516	0.432916	0
chr11	73981776	73982226	0.04601	11	0.072201	0.02619	UCP2	hg38_genes_promoters	1.33621e-10	8.88037	1
chr11	74311302	74311486	0.014529	16	0.061612	0.047083	P4HA3-AS1	hg38_genes_promoters	1.02365e-05	4.4199	0
chr11	75151019	75152145	-0.021282	19	0.68548	0.70677	SLCO2B1	hg38_genes_promoters	0.0245298	1.46509	0
chr11	75158907	75159714	-0.03623	21	0.81308	0.84931	SLCO2B1	hg38_genes_promoters	9.03727e-13	10.8863	-1
chr11	75163927	75164984	-0.026457	23	0.79895	0.8254	SLCO2B1	hg38_genes_promoters	2.48427e-06	4.96714	0
chr11	75165699	75165933	-0.018385	10	0.85136	0.86975	SLCO2B1	hg38_genes_promoters	0.0322535	1.36451	0
chr11	75282386	75282964	-0.01386	10	0.85747	0.87133	ARRB1	hg38_genes_promoters	0.061617	1.12056	0
chr11	75312158	75312863	-0.02948	11	0.76618	0.79566	ARRB1	hg38_genes_promoters	0.00112198	2.6297	0
chr11	75352438	75352869	0.025837	12	0.057702	0.031865	ARRB1	hg38_genes_promoters	3.18571e-10	8.53101	1
chr11	75430439	75430481	0.01115	10	0.015579	0.0044286	KLHL35	hg38_genes_promoters	1.57596e-12	10.6666	1
chr11	75433068	75433737	-0.021461	13	0.61927	0.64073	KLHL35	hg38_genes_promoters	0.0316738	1.37125	0
chr11	75441908	75443046	-0.023297	24	0.80351	0.82681	GDPD5	hg38_genes_promoters	4.98707e-07	5.59786	-1
chr11	75566879	75567236	-0.027177	24	0.84068	0.86786	SERPINH1	hg38_genes_promoters	1.68685e-09	7.85935	-1
chr11	75769032	75769093	-0.014148	10	0.080446	0.094594	DGAT2-DT	hg38_genes_promoters	0.619509	0.205154	0
chr11	76206633	76206710	0.012067	13	0.017854	0.0057875	WNT11	hg38_genes_promoters	3.32125e-15	13.1839	1
chr11	76216156	76216627	-0.021093	10	0.82553	0.84662	LINC02761	hg38_genes_promoters	0.00363438	2.18354	0
chr11	76630323	76630554	0.033444	10	0.061403	0.027959	LINC02757	hg38_genes_promoters	1.07245e-12	10.8206	1
chr11	70164858	70165323	-0.030346	16	0.75355	0.7839	ANO1	hg38_genes_promoters	0.00021662	3.25221	0
chr11	66261802	66261960	-0.016739	10	0.84074	0.85748	KLC2	hg38_genes_promoters	0.0118268	1.73979	0
chr11	70107400	70107652	-0.046773	10	0.6112	0.65798	ANO1	hg38_genes_promoters	0.0281807	1.41437	0
chr11	67279793	67280672	0.051494	21	0.2802	0.2287	GRK2	hg38_genes_promoters	1.10954e-06	5.28261	1
chr11	67283658	67284394	0.094704	23	0.24882	0.15411	GRK2	hg38_genes_promoters	1.94654e-23	21.0263	1
chr11	67291480	67291719	-0.015885	10	0.78721	0.8031	ANKRD13D	hg38_genes_promoters	0.0412963	1.27119	0
chr11	67303819	67303919	0.015467	13	0.021469	0.0060026	SSH3	hg38_genes_promoters	7.87526e-16	13.769	1
chr11	67307241	67307696	-0.013648	14	0.85591	0.86956	SSH3	hg38_genes_promoters	0.0113822	1.7541	0
chr11	67403894	67404559	0.059748	17	0.14527	0.085524	TBC1D10C	hg38_genes_promoters	2.7566e-15	13.2583	1
chr11	67407308	67407815	-0.031331	10	0.68653	0.71786	PPP1CA	hg38_genes_promoters	0.0179231	1.58379	0
chr11	67415160	67415509	0.015441	15	0.082543	0.067102	CARNS1	hg38_genes_promoters	1.27589e-07	6.13649	1
chr11	67431379	67431757	0.018188	11	0.83081	0.81262	RPS6KB2	hg38_genes_promoters	0.261413	0.557919	0
chr11	67437354	67437820	0.053466	14	0.15162	0.098155	PTPRCAP	hg38_genes_promoters	7.39393e-11	9.12508	1
chr11	67452472	67452752	-0.028541	10	0.80532	0.83386	GPR152	hg38_genes_promoters	2.19523e-05	4.12581	0
chr11	67454844	67455662	-0.021522	12	0.83222	0.85375	CABP4	hg38_genes_promoters	0.00574438	2.01102	0
chr11	67467521	67468054	-0.032118	10	0.79026	0.82238	TMEM134	hg38_genes_promoters	2.83149e-06	4.91664	0
chr11	67467521	67468054	-0.032118	10	0.79026	0.82238	AIP	hg38_genes_promoters	2.83149e-06	4.91664	0
chr11	67495585	67496257	-0.025734	15	0.83388	0.85962	PITPNM1	hg38_genes_promoters	2.15076e-06	5.02397	-1
chr11	67498620	67498831	-0.033001	15	0.75716	0.79016	PITPNM1	hg38_genes_promoters	4.18476e-06	4.76742	0
chr11	67499698	67500158	-0.023749	10	0.86094	0.88469	PITPNM1	hg38_genes_promoters	0.00122623	2.59495	0
chr11	67269953	67272051	0.046289	58	0.087377	0.041087	GRK2	hg38_genes_promoters	1.54406e-36	33.6263	1
chr11	67504251	67504307	0.01905	10	0.034333	0.015283	PITPNM1	hg38_genes_promoters	1.51195e-08	6.98304	1
chr11	67025715	67026223	0.02957	10	0.73243	0.70286	SYT12	hg38_genes_promoters	0.33554	0.457436	0
chr11	66907808	66909215	-0.0178	29	0.83966	0.85745	PC	hg38_genes_promoters	1.9331e-06	5.06507	-1
chr11	89047459	89047959	-0.013749	10	0.79368	0.80743	GRM5	hg38_genes_promoters	0.543423	0.259822	0
chr11	66261802	66261960	-0.016739	10	0.84074	0.85748	KLC2-AS1	hg38_genes_promoters	0.0118268	1.73979	0
chr11	66265978	66266153	-0.04365	10	0.82974	0.87339	KLC2-AS1	hg38_genes_promoters	2.29858e-08	6.81524	-1
chr11	66277578	66277795	0.015141	13	0.044049	0.028908	CNIH2	hg38_genes_promoters	7.91325e-06	4.52139	0
chr11	66317027	66317507	0.027685	18	0.062425	0.03474	CD248	hg38_genes_promoters	1.08069e-12	10.818	1
chr11	66336417	66336703	0.012253	10	0.045158	0.032905	RIN1	hg38_genes_promoters	0.000100902	3.53941	0
chr11	66465354	66466105	-0.015966	15	0.50861	0.52457	PELI3	hg38_genes_promoters	0.556128	0.250359	0
chr11	66513675	66514761	0.01031	10	0.83634	0.82603	BBS1	hg38_genes_promoters	0.504966	0.290453	0
chr11	66566154	66566491	-0.021133	10	0.84211	0.86324	CTSF	hg38_genes_promoters	0.0338835	1.34599	0
chr11	66591675	66592161	-0.023399	14	0.82302	0.84642	CCS	hg38_genes_promoters	0.00243349	2.33625	0
chr11	66599208	66599542	-0.018444	10	0.83684	0.85529	CCS	hg38_genes_promoters	0.00490273	2.07066	0
chr11	66643686	66643971	-0.021599	15	0.84488	0.86648	RBM14-RBM4	hg38_genes_promoters	2.96433e-05	4.00714	0
chr11	66687177	66687629	-0.02193	17	0.84885	0.87078	SPTBN2	hg38_genes_promoters	1.10561e-05	4.39047	0
chr11	66721100	66721559	-0.011021	16	0.82236	0.83338	SPTBN2	hg38_genes_promoters	0.0277021	1.42084	0
chr11	66814793	66815551	0.017677	10	0.86611	0.84843	C11orf80	hg38_genes_promoters	0.0692683	1.07545	0
chr11	66855922	66856898	0.025352	68	0.035065	0.0097127	LRFN4	hg38_genes_promoters	9.33306e-56	52.4982	1
chr11	66855922	66856898	0.025352	68	0.035065	0.0097127	PC	hg38_genes_promoters	9.33306e-56	52.4982	1
chr11	67022322	67022607	-0.030619	11	0.57612	0.60673	SYT12	hg38_genes_promoters	0.0684533	1.08011	0
chr11	67524140	67524414	-0.024581	10	0.80989	0.83448	CABP2	hg38_genes_promoters	0.00633322	1.97454	0
chr11	67583855	67584249	0.012701	21	0.018611	0.0059101	GSTP1	hg38_genes_promoters	8.18627e-17	14.6908	1
chr11	67607484	67607749	-0.025708	10	0.49891	0.52462	NDUFV1-DT	hg38_genes_promoters	0.213218	0.639001	0
chr11	68842138	68842309	0.012664	12	0.017731	0.0050672	CPT1A	hg38_genes_promoters	9.97578e-12	9.92324	1
chr11	68929192	68929395	-0.021183	10	0.82158	0.84276	IGHMBP2	hg38_genes_promoters	0.00110179	2.6366	0
chr11	68929415	68929605	-0.012607	10	0.87663	0.88924	IGHMBP2	hg38_genes_promoters	0.0935449	0.960897	0
chr11	68933587	68934507	-0.019826	27	0.83236	0.85219	IGHMBP2	hg38_genes_promoters	2.85685e-06	4.91338	0
chr11	68936839	68937208	-0.011261	12	0.85925	0.87052	IGHMBP2	hg38_genes_promoters	0.0466899	1.22584	0
chr11	68980691	68981037	-0.017131	10	0.80542	0.82255	MRGPRD	hg38_genes_promoters	0.0414485	1.26984	0
chr11	69012311	69012724	0.030748	12	0.34754	0.31679	MRGPRF-AS1	hg38_genes_promoters	0.124158	0.849832	0
chr11	69054099	69054286	-0.022852	10	0.84405	0.8669	TPCN2	hg38_genes_promoters	0.000106165	3.51897	0
chr11	69082863	69083310	-0.012539	29	0.8294	0.84194	MIR3164	hg38_genes_promoters	0.00066478	2.82944	0
chr11	69155619	69155946	-0.033059	15	0.73719	0.77025	SMIM38	hg38_genes_promoters	0.000981817	2.68058	0
chr11	69293074	69293641	-0.027429	10	0.75743	0.78486	MYEOV	hg38_genes_promoters	0.0279765	1.41721	0
chr11	69425669	69426113	-0.023425	10	0.78103	0.80446	LOC102724265	hg38_genes_promoters	0.000559999	2.89276	0
chr11	69647357	69647816	-0.015266	17	0.83235	0.84762	CCND1	hg38_genes_promoters	0.000321405	3.10334	0
chr11	69668124	69668466	-0.038376	10	0.73505	0.77343	LTO1	hg38_genes_promoters	0.000372467	3.0478	0
chr11	70065863	70065996	-0.029023	10	0.73426	0.76329	LINC02753	hg38_genes_promoters	0.00123444	2.59254	0
chr11	70078520	70078605	0.015228	15	0.027228	0.012	ANO1	hg38_genes_promoters	3.3953e-14	12.2269	1
chr11	70084625	70085065	-0.022807	10	0.81453	0.83733	ANO1	hg38_genes_promoters	0.00788325	1.89078	0
chr11	68816288	68816435	-0.013493	13	0.85101	0.86451	CPT1A	hg38_genes_promoters	0.00818931	1.87686	0
chr11	68752162	68752341	-0.017506	12	0.82405	0.84156	TESMIN	hg38_genes_promoters	0.0202155	1.53719	0
chr11	68750236	68750348	0.034687	16	0.20234	0.16765	TESMIN	hg38_genes_promoters	4.56689e-07	5.632	1
chr11	68710505	68710909	-0.012991	12	0.83804	0.85103	TESMIN	hg38_genes_promoters	0.0745281	1.04768	0
chr11	67607484	67607749	-0.025708	10	0.49891	0.52462	NDUFV1	hg38_genes_promoters	0.213218	0.639001	0
chr11	67616043	67616252	-0.033886	18	0.36099	0.39488	DOC2GP	hg38_genes_promoters	0.0307854	1.38176	0
chr11	67640266	67640484	-0.047524	10	0.72	0.76752	TBX10	hg38_genes_promoters	0.00125327	2.58685	0
chr11	67650501	67650820	-0.030657	15	0.39877	0.42943	ACY3	hg38_genes_promoters	0.0115312	1.7499	0
chr11	67665284	67665971	-0.019618	31	0.77401	0.79363	ALDH3B2	hg38_genes_promoters	2.14039e-05	4.13528	0
chr11	67674275	67675259	-0.032227	19	0.81294	0.84516	ALDH3B2	hg38_genes_promoters	2.98203e-08	6.71092	-1
chr11	67886544	67886842	-0.032635	10	0.75901	0.79165	LINC02754	hg38_genes_promoters	0.00759145	1.905	0
chr11	68010283	68010562	0.013336	10	0.070409	0.057073	ALDH3B1	hg38_genes_promoters	0.000669729	2.82688	0
chr11	70141321	70141678	0.034714	14	0.1105	0.075788	ANO1	hg38_genes_promoters	9.08008e-08	6.27103	1
chr11	68014387	68014570	-0.026629	10	0.30889	0.33552	ALDH3B1	hg38_genes_promoters	0.0503699	1.19714	0
chr11	68021743	68021960	-0.047289	12	0.78846	0.83575	ALDH3B1	hg38_genes_promoters	3.49452e-11	9.42081	-1
chr11	68033593	68033862	-0.055339	14	0.8185	0.87384	MIR4691	hg38_genes_promoters	9.22699e-15	12.7699	-1
chr11	68033593	68033862	-0.055339	14	0.8185	0.87384	NDUFS8	hg38_genes_promoters	9.22699e-15	12.7699	-1
chr11	68042982	68043283	-0.028248	10	0.82989	0.85814	TCIRG1	hg38_genes_promoters	8.19573e-06	4.50795	0
chr11	68049074	68049346	-0.029296	14	0.84203	0.87133	TCIRG1	hg38_genes_promoters	4.33218e-08	6.56655	-1
chr11	68122139	68122259	-0.024458	10	0.20473	0.22919	CHKA	hg38_genes_promoters	0.394474	0.391221	0
chr11	68403552	68403801	-0.030987	13	0.84348	0.87447	LRP5	hg38_genes_promoters	4.7446e-07	5.61807	-1
chr11	68437726	68438038	-0.040611	16	0.79671	0.83732	LRP5	hg38_genes_promoters	1.13091e-11	9.87382	-1
chr11	68018050	68018616	-0.021183	20	0.72174	0.74292	ALDH3B1	hg38_genes_promoters	0.0130727	1.7025	0
chr11	89065967	89066030	0.011977	10	0.055263	0.043286	GRM5	hg38_genes_promoters	0.00568326	2.01454	0
chr11	119709404	119709878	0.03429	10	0.11306	0.078768	NECTIN1-AS1	hg38_genes_promoters	0.000164886	3.35291	0
chr11	92915682	92915814	-0.020421	10	0.82158	0.842	LINC02746	hg38_genes_promoters	0.000653087	2.8357	0
chr11	124896945	124897559	0.023423	11	0.56401	0.54058	ROBO4	hg38_genes_promoters	0.264726	0.55275	0
chr11	124897823	124898052	0.027298	10	0.043632	0.016333	ROBO4	hg38_genes_promoters	5.62901e-09	7.37907	1
chr11	125266946	125267884	-0.038712	17	0.76205	0.80076	LOC105369549	hg38_genes_promoters	1.94006e-05	4.17406	0
chr11	125329978	125330321	-0.031607	10	0.69563	0.72724	PKNOX2	hg38_genes_promoters	0.00128555	2.57804	0
chr11	125384938	125385574	-0.021892	10	0.75963	0.78152	PKNOX2	hg38_genes_promoters	0.0393081	1.28994	0
chr11	125451495	125452197	0.010192	10	0.30757	0.29738	FEZ1	hg38_genes_promoters	0.422968	0.363457	0
chr11	125904072	125904167	0.011543	10	0.018874	0.0073304	DDX25	hg38_genes_promoters	3.24503e-07	5.76939	1
chr11	125904072	125904167	0.011543	10	0.018874	0.0073304	PUS3	hg38_genes_promoters	3.24503e-07	5.76939	1
chr11	125950993	125951449	-0.013241	12	0.81263	0.82587	VSIG10L2	hg38_genes_promoters	0.0371547	1.31144	0
chr11	126265334	126265797	-0.011633	10	0.84537	0.857	SRPRA	hg38_genes_promoters	0.0814467	1.01475	0
chr11	126290728	126291027	-0.024323	10	0.83431	0.85863	TIRAP	hg38_genes_promoters	0.00223818	2.36754	0
chr11	126336137	126336622	0.040555	10	0.16279	0.12223	DCPS	hg38_genes_promoters	3.0598e-05	3.99502	0
chr11	126355077	126355402	0.02043	14	0.025371	0.0049407	ST3GAL4	hg38_genes_promoters	4.46585e-17	14.9432	1
chr11	126374711	126374968	-0.029287	10	0.82757	0.85686	ST3GAL4	hg38_genes_promoters	0.00157636	2.49994	0
chr11	126405732	126406171	0.030614	10	0.75095	0.72033	ST3GAL4	hg38_genes_promoters	0.0515023	1.18874	0
chr11	126407367	126407649	0.023356	10	0.62588	0.60253	ST3GAL4	hg38_genes_promoters	0.351276	0.438955	0
chr11	124893882	124894294	-0.025442	14	0.79429	0.81973	ROBO4	hg38_genes_promoters	0.00049639	2.93903	0
chr11	126407715	126408494	-0.015421	19	0.80115	0.81657	ST3GAL4	hg38_genes_promoters	0.00507761	2.05716	0
chr11	124877178	124877423	0.019253	10	0.16251	0.14326	ROBO3	hg38_genes_promoters	0.220384	0.625764	0
chr11	124611296	124612159	-0.022313	17	0.8119	0.83422	PANX3	hg38_genes_promoters	0.000244165	3.20725	0
chr11	120305148	120305479	-0.037754	10	0.76658	0.80433	POU2F3	hg38_genes_promoters	0.00036393	3.05582	0
chr11	120316662	120317380	-0.026549	10	0.63537	0.66192	POU2F3	hg38_genes_promoters	0.0950644	0.954341	0
chr11	120510587	120510934	-0.040398	10	0.61632	0.65671	GRIK4	hg38_genes_promoters	0.0122439	1.72633	0
chr11	120564117	120564278	-0.018351	15	0.12698	0.14533	GRIK4	hg38_genes_promoters	0.0345213	1.3396	0
chr11	121129490	121130094	-0.025232	17	0.83278	0.85801	TECTA	hg38_genes_promoters	1.21287e-05	4.35489	0
chr11	121451013	121451655	-0.012432	10	0.48547	0.4979	SORL1	hg38_genes_promoters	0.709659	0.147387	0
chr11	121553915	121554148	-0.022515	11	0.82359	0.8461	SORL1	hg38_genes_promoters	0.000462321	2.96583	0
chr11	122100753	122102147	0.030725	26	0.075494	0.044769	MIR100HG	hg38_genes_promoters	4.40918e-10	8.40192	1
chr11	122100753	122102147	0.030725	26	0.075494	0.044769	MIR125B1	hg38_genes_promoters	4.40918e-10	8.40192	1
chr11	122556793	122556977	0.086312	22	0.43445	0.34814	MIR100HG	hg38_genes_promoters	3.94879e-16	14.0521	1
chr11	123016906	123017100	-0.018777	10	0.79184	0.81062	LOC341056	hg38_genes_promoters	0.0224612	1.49784	0
chr11	123195470	123195750	0.011446	10	0.047192	0.035746	CLMP	hg38_genes_promoters	0.00721429	1.9248	0
chr11	123314678	123315106	-0.017337	10	0.82653	0.84386	LINC02727	hg38_genes_promoters	0.0740628	1.04998	0
chr11	123453870	123454480	0.027219	10	0.3136	0.28638	GRAMD1B	hg38_genes_promoters	0.223474	0.62033	0
chr11	123525526	123525885	-0.030982	11	0.77287	0.80385	GRAMD1B	hg38_genes_promoters	0.000320356	3.10464	0
chr11	123560189	123560558	-0.010546	17	0.11904	0.12959	GRAMD1B	hg38_genes_promoters	0.928874	0.0316177	0
chr11	124424881	124425420	-0.018238	10	0.784	0.80224	OR8B4	hg38_genes_promoters	0.0139496	1.67791	0
chr11	124739035	124739320	-0.035916	14	0.82286	0.85878	NRGN	hg38_genes_promoters	5.39118e-08	6.48094	-1
chr11	120129642	120130102	-0.034055	10	0.75942	0.79348	TRIM29	hg38_genes_promoters	0.00244221	2.33496	0
chr11	127003888	127004106	0.024332	10	0.28858	0.26425	KIRREL3	hg38_genes_promoters	0.0609256	1.12459	0
chr11	128522194	128522237	0.010757	10	0.015094	0.0043366	MIR6090	hg38_genes_promoters	6.01522e-08	6.43885	1
chr11	134025769	134026300	-0.013657	15	0.8226	0.83625	LINC02730	hg38_genes_promoters	0.02218	1.50264	0
chr11	134032452	134032776	-0.044165	10	0.44026	0.48443	LINC02731	hg38_genes_promoters	0.00137956	2.55126	0
chr11	134154671	134155087	-0.015465	14	0.85654	0.87201	NCAPD3	hg38_genes_promoters	0.00199919	2.41074	0
chr11	134168506	134169157	0.0173	12	0.85385	0.83655	NCAPD3	hg38_genes_promoters	0.132535	0.824746	0
chr11	134178460	134178875	-0.01205	10	0.88747	0.89952	NCAPD3	hg38_genes_promoters	0.0681889	1.08152	0
chr11	134234684	134234988	0.020191	12	0.86106	0.84087	VPS26B	hg38_genes_promoters	0.0176981	1.58851	0
chr11	134258252	134259165	-0.020104	13	0.81909	0.83919	ACAD8	hg38_genes_promoters	0.0262366	1.441	0
chr11	134261187	134261418	-0.016967	10	0.81184	0.82881	ACAD8	hg38_genes_promoters	0.0425339	1.26021	0
chr11	134345039	134345461	-0.016452	10	0.80574	0.82219	GLB1L2	hg38_genes_promoters	0.0436635	1.25047	0
chr11	134346737	134347379	-0.027217	12	0.7738	0.80102	GLB1L2	hg38_genes_promoters	0.000261843	3.1812	0
chr11	134387016	134387539	0.020258	10	0.30121	0.28095	B3GAT1	hg38_genes_promoters	0.04163	1.26825	0
chr11	134387571	134387729	-0.020336	10	0.80447	0.82481	B3GAT1	hg38_genes_promoters	0.00241345	2.3393	0
chr11	134393148	134393455	-0.020754	13	0.80016	0.82092	B3GAT1	hg38_genes_promoters	0.00643986	1.96863	0
chr11	134712450	134712976	-0.025801	28	0.71379	0.73959	LINC02706	hg38_genes_promoters	9.18941e-06	4.46182	0
chr11	134735168	134735284	-0.038139	10	0.70764	0.74578	LINC02714	hg38_genes_promoters	0.000700281	2.8095	0
chr11	135075953	135076121	-0.018609	10	0.52311	0.54171	LINC02684	hg38_genes_promoters	0.437445	0.349759	0
chr11	66259698	66260512	-0.010814	10	0.8278	0.83861	KLC2	hg38_genes_promoters	0.245341	0.583294	0
chr11	133938196	133939004	-0.016591	15	0.85312	0.86971	IGSF9B	hg38_genes_promoters	0.000309343	3.11716	0
chr11	128522194	128522237	0.010757	10	0.015094	0.0043366	ETS1	hg38_genes_promoters	6.01522e-08	6.43885	1
chr11	133912777	133913562	-0.021233	16	0.7933	0.81453	IGSF9B	hg38_genes_promoters	0.00900012	1.8424	0
chr11	130401825	130402120	0.047002	12	0.17434	0.12734	ZBTB44-DT	hg38_genes_promoters	1.85179e-06	5.08183	1
chr11	128685927	128686440	0.018394	15	0.052807	0.034413	LOC101929538	hg38_genes_promoters	8.86047e-10	8.11672	1
chr11	128685927	128686440	0.018394	15	0.052807	0.034413	FLI1	hg38_genes_promoters	8.86047e-10	8.11672	1
chr11	128685927	128686440	0.018394	15	0.052807	0.034413	LOC105369568	hg38_genes_promoters	8.86047e-10	8.11672	1
chr11	128686445	128686846	0.023337	23	0.078813	0.055476	FLI1	hg38_genes_promoters	2.97359e-11	9.48367	1
chr11	128686445	128686846	0.023337	23	0.078813	0.055476	LOC105369568	hg38_genes_promoters	2.97359e-11	9.48367	1
chr11	128686445	128686846	0.023337	23	0.078813	0.055476	LOC101929538	hg38_genes_promoters	2.97359e-11	9.48367	1
chr11	128692790	128692900	0.012931	10	0.023737	0.010806	FLI1	hg38_genes_promoters	1.96693e-08	6.87785	1
chr11	128695421	128696492	0.025698	10	0.048191	0.022493	SENCR	hg38_genes_promoters	0.000324517	3.10008	0
chr11	128866948	128867572	-0.015596	10	0.87155	0.88714	KCNJ1	hg38_genes_promoters	0.03882	1.29448	0
chr11	128938131	128938978	-0.025128	21	0.83972	0.86485	TP53AIP1	hg38_genes_promoters	3.68866e-09	7.54733	-1
chr11	128942929	128943152	-0.02002	10	0.79879	0.81881	TP53AIP1	hg38_genes_promoters	0.000883381	2.7208	0
chr11	130068546	130068852	-0.04017	14	0.62214	0.66231	APLP2	hg38_genes_promoters	0.013167	1.69981	0
chr11	130139575	130139983	0.014259	13	0.87195	0.85769	APLP2	hg38_genes_promoters	0.0337995	1.34689	0
chr11	130189819	130189921	-0.040632	10	0.81337	0.854	ST14	hg38_genes_promoters	2.01704e-07	5.95483	-1
chr11	130315433	130315543	-0.015209	13	0.11761	0.13282	ZBTB44	hg38_genes_promoters	0.0957674	0.951473	0
chr11	131663304	131663601	-0.010398	10	0.79832	0.80871	NTM-AS1	hg38_genes_promoters	0.230009	0.608822	0
chr11	92883211	92883353	-0.01856	15	0.78979	0.80835	FAT3	hg38_genes_promoters	3.64755e-05	3.92571	0
chr11	120122597	120123300	-0.026346	14	0.78229	0.80864	TRIM29	hg38_genes_promoters	5.64067e-05	3.75913	0
chr11	119892646	119892792	-0.027444	10	0.72984	0.75729	LOC105369526	hg38_genes_promoters	0.0401266	1.28238	0
chr11	111910996	111912373	-0.02418	25	0.65881	0.68299	HSPB2	hg38_genes_promoters	0.0216619	1.51203	0
chr11	111910996	111912373	-0.02418	25	0.65881	0.68299	CRYAB	hg38_genes_promoters	0.0216619	1.51203	0
chr11	111918644	111919064	-0.029258	11	0.59533	0.62459	C11orf52	hg38_genes_promoters	0.024836	1.4607	0
chr11	111976744	111977023	-0.025269	16	0.68405	0.70932	DIXDC1	hg38_genes_promoters	0.0205178	1.53185	0
chr11	113314972	113315226	-0.041191	10	0.30018	0.34138	TTC12	hg38_genes_promoters	0.165278	0.73842	0
chr11	113447883	113448729	-0.028699	13	0.59482	0.62352	DRD2	hg38_genes_promoters	0.0766129	1.03755	0
chr11	113694536	113695483	-0.012891	15	0.82698	0.83987	TMPRSS5	hg38_genes_promoters	0.0114119	1.75317	0
chr11	113908033	113908454	0.012649	11	0.82157	0.80892	HTR3B	hg38_genes_promoters	0.185858	0.693113	0
chr11	113974764	113975355	-0.045571	10	0.705	0.75057	HTR3A	hg38_genes_promoters	0.000192751	3.29428	0
chr11	114063971	114064255	-0.038682	10	0.79084	0.82952	ZBTB16	hg38_genes_promoters	3.30451e-06	4.86014	0
chr11	114179821	114180427	-0.027158	10	0.65712	0.68428	ZBTB16	hg38_genes_promoters	0.120281	0.862478	0
chr11	114257794	114257919	-0.036477	10	0.7766	0.81308	NNMT	hg38_genes_promoters	0.000479361	2.95254	0
chr11	114380122	114380785	0.01638	10	0.74586	0.72948	LOC101928940	hg38_genes_promoters	0.240556	0.591218	0
chr11	116788711	116791296	-0.04461	73	0.70469	0.7493	ZPR1	hg38_genes_promoters	4.04623e-21	18.7858	-1
chr11	116829766	116830402	-0.016313	10	0.79802	0.81433	APOC3	hg38_genes_promoters	0.0168063	1.60807	0
chr11	117188834	117189069	-0.034556	10	0.70216	0.73671	SIDT2	hg38_genes_promoters	0.0110569	1.76485	0
chr11	117189773	117190102	-0.011992	10	0.78458	0.79657	SIDT2	hg38_genes_promoters	0.199449	0.665288	0
chr11	111910996	111912373	-0.02418	25	0.65881	0.68299	HSPB2-C11orf52	hg38_genes_promoters	0.0216619	1.51203	0
chr11	117192375	117192647	-0.035449	15	0.84839	0.88384	SIDT2	hg38_genes_promoters	5.16104e-12	10.1874	-1
chr11	111766694	111766949	0.016125	10	0.028363	0.012238	PPP2R1B	hg38_genes_promoters	1.55385e-07	6.05734	1
chr11	111735504	111735784	-0.044173	10	0.80668	0.85086	PPP2R1B	hg38_genes_promoters	1.84501e-08	6.90431	-1
chr11	93537832	93538178	0.019391	10	0.13411	0.11471	SMCO4	hg38_genes_promoters	0.00057378	2.8836	0
chr11	93544002	93544762	0.024132	10	0.52242	0.49829	SMCO4	hg38_genes_promoters	0.563705	0.244625	0
chr11	93660630	93661019	-0.03247	11	0.83675	0.86922	CEP295	hg38_genes_promoters	0.00012655	3.45176	0
chr11	93820820	93821751	-0.013512	18	0.85365	0.86716	VSTM5	hg38_genes_promoters	0.0230054	1.48901	0
chr11	94545082	94545609	0.052535	49	0.17731	0.12478	PIWIL4	hg38_genes_promoters	3.75082e-38	35.187	1
chr11	95037690	95037832	-0.050873	23	0.22149	0.27236	LOC107984375	hg38_genes_promoters	4.44667e-09	7.47229	-1
chr11	95089442	95089524	0.010581	10	0.015105	0.0045238	ENDOD1	hg38_genes_promoters	3.39392e-09	7.58204	1
chr11	104037260	104037511	-0.02716	10	0.84963	0.87679	PDGFD	hg38_genes_promoters	0.000190448	3.29875	0
chr11	106022698	106023178	0.022104	10	0.55677	0.53467	MSANTD4	hg38_genes_promoters	0.294768	0.509304	0
chr11	107711931	107712613	-0.032141	10	0.68914	0.72129	SLN	hg38_genes_promoters	0.188546	0.687546	0
chr11	108551919	108552598	-0.029523	11	0.80009	0.82961	EXPH5	hg38_genes_promoters	0.00147163	2.52608	0
chr11	108568290	108568805	-0.023504	10	0.8131	0.8366	EXPH5	hg38_genes_promoters	0.00522903	2.04546	0
chr11	111097258	111097423	-0.022436	10	0.67921	0.70165	LINC02550	hg38_genes_promoters	0.0562053	1.15546	0
chr11	111379241	111379504	-0.049623	20	0.28771	0.33733	POU2AF1	hg38_genes_promoters	0.000215883	3.25345	0
chr11	111435032	111435491	-0.030451	10	0.83826	0.86871	BTG4	hg38_genes_promoters	3.42674e-05	3.9491	0
chr11	111513068	111513135	0.015383	10	0.028526	0.013143	MIR34C	hg38_genes_promoters	2.52455e-12	10.4729	1
chr11	111513068	111513135	0.015383	10	0.028526	0.013143	BTG4	hg38_genes_promoters	2.52455e-12	10.4729	1
chr11	111735806	111736336	-0.021143	10	0.778	0.79914	PPP2R1B	hg38_genes_promoters	0.0224396	1.49812	0
chr11	120117344	120118253	-0.017697	17	0.67183	0.68952	TRIM29	hg38_genes_promoters	0.118997	0.866601	0
chr11	117199249	117199414	0.04118	10	0.45489	0.41371	TAGLN	hg38_genes_promoters	0.00884055	1.84903	0
chr11	117208775	117208975	-0.010782	10	0.81096	0.82174	PCSK7	hg38_genes_promoters	0.233276	0.603051	0
chr11	118643709	118644050	-0.032037	10	0.80304	0.83508	PHLDB1	hg38_genes_promoters	0.0038618	2.16134	0
chr11	118645066	118645566	-0.025505	18	0.82386	0.84937	PHLDB1	hg38_genes_promoters	5.0316e-05	3.80376	0
chr11	118649881	118650264	-0.044574	10	0.81047	0.85505	PHLDB1	hg38_genes_promoters	2.65923e-08	6.75602	-1
chr11	118910381	118910512	0.016958	13	0.077247	0.060289	MIR4492	hg38_genes_promoters	7.45048e-05	3.65515	0
chr11	118971759	118971940	-0.063458	19	0.3804	0.44386	FOXR1	hg38_genes_promoters	4.29239e-09	7.48691	-1
chr11	119078623	119079251	-0.019928	17	0.82811	0.84804	VPS11	hg38_genes_promoters	0.000569861	2.88604	0
chr11	119091360	119091635	0.017358	11	0.84458	0.82722	HMBS	hg38_genes_promoters	0.0148729	1.65373	0
chr11	119130168	119130903	-0.019506	10	0.70026	0.71976	HINFP	hg38_genes_promoters	0.15608	0.761088	0
chr11	119149872	119150033	0.021644	13	0.10457	0.082924	ABCG4	hg38_genes_promoters	1.22964e-05	4.34948	0
chr11	119154637	119155096	-0.025823	12	0.80553	0.83135	ABCG4	hg38_genes_promoters	0.000194257	3.29116	0
chr11	119311819	119312041	-0.018212	10	0.80819	0.8264	MCAM	hg38_genes_promoters	0.0155578	1.63685	0
chr11	119340935	119341487	0.013864	12	0.09307	0.079206	MFRP	hg38_genes_promoters	0.00844493	1.86605	0
chr11	119340935	119341487	0.013864	12	0.09307	0.079206	C1QTNF5	hg38_genes_promoters	0.00844493	1.86605	0
chr11	119343577	119344668	-0.015685	20	0.72107	0.73675	MFRP	hg38_genes_promoters	0.0869791	0.989617	0
chr11	119346620	119347317	-0.038845	10	0.60663	0.64548	MFRP	hg38_genes_promoters	0.167836	0.732533	0
chr11	119376271	119376537	-0.017554	10	0.82768	0.84524	USP2	hg38_genes_promoters	0.0134093	1.69282	0
chr11	119687879	119688421	0.05358	10	0.47509	0.42151	NECTIN1	hg38_genes_promoters	0.0201378	1.53859	0
chr11	118643709	118644050	-0.032037	10	0.80304	0.83508	MIR6716	hg38_genes_promoters	0.0038618	2.16134	0
chr11	117203048	117203283	-0.037842	10	0.82316	0.861	TAGLN	hg38_genes_promoters	1.04458e-06	5.30569	-1
chr11	118634929	118635228	-0.039441	17	0.62685	0.66629	PHLDB1	hg38_genes_promoters	7.28591e-06	4.55383	0
chr11	118631736	118632171	-0.030805	10	0.79207	0.82287	PHLDB1	hg38_genes_promoters	0.00133688	2.56366	0
chr11	117219070	117219646	-0.020184	14	0.86985	0.89003	PCSK7	hg38_genes_promoters	1.28922e-07	6.13279	-1
chr11	117230594	117230917	-0.03242	10	0.58396	0.61638	PCSK7	hg38_genes_promoters	0.0276461	1.42159	0
chr11	117300167	117301188	-0.03307	27	0.76354	0.79661	BACE1	hg38_genes_promoters	5.53453e-07	5.55572	-1
chr11	117409750	117410277	0.039462	10	0.45701	0.41754	CEP164	hg38_genes_promoters	0.0427674	1.25813	0
chr11	117869336	117869875	-0.010251	13	0.77121	0.78147	FXYD6	hg38_genes_promoters	0.0995436	0.93633	0
chr11	117986550	117986813	0.021207	10	0.067436	0.046229	IL10RA	hg38_genes_promoters	6.58942e-05	3.70014	0
chr11	118076552	118077282	-0.02302	10	0.77823	0.80125	TMPRSS4	hg38_genes_promoters	0.00558055	2.02109	0
chr11	118098638	118099112	-0.031042	11	0.81655	0.8476	TMPRSS4	hg38_genes_promoters	0.000716797	2.80073	0
chr11	118142418	118143060	0.012598	10	0.28026	0.26766	SCN4B	hg38_genes_promoters	0.328531	0.466113	0
chr11	118224114	118225060	0.033521	12	0.26954	0.23602	JAML	hg38_genes_promoters	0.0273033	1.42643	0
chr11	118438261	118438873	0.019087	11	0.026251	0.0071643	KMT2A	hg38_genes_promoters	5.40683e-05	3.7762	0
chr11	118505738	118506525	-0.013723	16	0.87907	0.8928	KMT2A	hg38_genes_promoters	0.00213698	2.38509	0
chr11	118606279	118607171	-0.026418	13	0.78684	0.81326	PHLDB1	hg38_genes_promoters	0.00920579	1.83334	0
chr11	118610329	118610503	0.018704	17	0.028512	0.009809	PHLDB1	hg38_genes_promoters	5.56402e-17	14.8513	1
chr11	118623088	118623695	-0.015315	10	0.80737	0.82268	PHLDB1	hg38_genes_promoters	0.0287999	1.4061	0
chr11	118628583	118629279	-0.035124	12	0.77957	0.8147	PHLDB1	hg38_genes_promoters	0.00010648	3.51782	0
chr11	118631244	118631420	-0.016321	10	0.83663	0.85295	PHLDB1	hg38_genes_promoters	0.0313944	1.37452	0
chr11	118634181	118634916	-0.030284	10	0.62835	0.65863	PHLDB1	hg38_genes_promoters	0.039514	1.28808	0
chr11	66240115	66240344	-0.012699	10	0.84616	0.85886	PACS1	hg38_genes_promoters	0.0268164	1.43307	0
chr11	823479	823624	-0.028507	12	0.83564	0.86415	PNPLA2	hg38_genes_promoters	0.00280171	2.2819	0
chr11	66230212	66230911	-0.012863	16	0.84142	0.85428	PACS1	hg38_genes_promoters	0.0483156	1.21284	0
chr11	17772826	17773541	-0.014733	26	0.848	0.86273	KCNC1	hg38_genes_promoters	0.000215072	3.25496	0
chr11	18106578	18107055	-0.014453	10	0.79821	0.81267	SAAL1	hg38_genes_promoters	0.151633	0.772064	0
chr11	18248626	18249351	-0.022105	10	0.68389	0.706	SAA2	hg38_genes_promoters	0.285872	0.522017	0
chr11	18248626	18249351	-0.022105	10	0.68389	0.706	SAA2-SAA4	hg38_genes_promoters	0.285872	0.522017	0
chr11	18455706	18455961	-0.039321	21	0.43642	0.47574	LDHAL6A	hg38_genes_promoters	0.000712382	2.803	0
chr11	18744022	18744224	-0.026787	10	0.78174	0.80852	PTPN5	hg38_genes_promoters	0.0033153	2.21761	0
chr11	19520409	19521096	-0.010807	10	0.73053	0.74133	NAV2-AS4	hg38_genes_promoters	0.38336	0.402951	0
chr11	19931416	19931701	-0.029962	10	0.75987	0.78983	NAV2	hg38_genes_promoters	0.0221944	1.50243	0
chr11	20021407	20022156	-0.014127	10	0.73311	0.74724	NAV2	hg38_genes_promoters	0.150474	0.775292	0
chr11	20027021	20027498	-0.039951	10	0.75116	0.79111	NAV2	hg38_genes_promoters	4.44487e-05	3.85057	0
chr11	20103233	20103691	-0.019013	10	0.85637	0.87538	NAV2	hg38_genes_promoters	0.00162118	2.48919	0
chr11	23730503	23730641	-0.019105	18	0.74746	0.76656	LINC02726	hg38_genes_promoters	0.00671173	1.95269	0
chr11	24496704	24496833	0.017649	10	0.035316	0.017667	LUZP2	hg38_genes_promoters	1.47379e-09	7.91332	1
chr11	27722671	27722926	0.012108	14	0.028414	0.016306	BDNF	hg38_genes_promoters	2.0461e-07	5.9494	1
chr11	32399888	32400883	-0.039955	27	0.70718	0.74713	WT1	hg38_genes_promoters	1.71294e-08	6.93406	-1
chr11	32794349	32794708	-0.017197	14	0.85974	0.87694	CCDC73	hg38_genes_promoters	0.00954488	1.81958	0
chr11	17547283	17547451	-0.015151	10	0.1658	0.18095	OTOG	hg38_genes_promoters	0.402454	0.383254	0
chr11	33541425	33542019	0.048758	10	0.35109	0.30233	KIAA1549L	hg38_genes_promoters	0.00137439	2.5527	0
chr11	17544764	17545048	-0.015831	10	0.83765	0.85348	USH1C	hg38_genes_promoters	0.0944569	0.956849	0
chr11	17427877	17428493	-0.024102	12	0.86088	0.88498	ABCC8	hg38_genes_promoters	7.04964e-05	3.67566	0
chr11	8711205	8711518	-0.027677	10	0.82089	0.84857	DENND2B	hg38_genes_promoters	0.000856999	2.73213	0
chr11	8715686	8715928	0.077965	10	0.30125	0.22328	DENND2B	hg38_genes_promoters	4.19761e-07	5.66692	1
chr11	8766627	8767344	-0.022938	12	0.77659	0.79952	DENND2B	hg38_genes_promoters	0.00798717	1.8862	0
chr11	10449942	10450234	0.03888	13	0.17632	0.13744	AMPD3	hg38_genes_promoters	3.45516e-05	3.94583	0
chr11	10454946	10455905	0.060853	10	0.20568	0.14482	AMPD3	hg38_genes_promoters	8.86801e-06	4.47621	0
chr11	10455913	10456411	0.032962	13	0.042254	0.0092921	AMPD3	hg38_genes_promoters	7.04034e-11	9.14492	1
chr11	10693741	10694220	-0.026703	13	0.74231	0.76901	IRAG1	hg38_genes_promoters	0.00111375	2.6325	0
chr11	12008999	12009265	0.010088	12	0.020538	0.010449	DKK3	hg38_genes_promoters	9.42911e-05	3.56498	0
chr11	12249523	12250087	-0.019661	15	0.73523	0.75489	MICAL2	hg38_genes_promoters	0.0958797	0.95113	0
chr11	12377159	12377419	-0.023987	12	0.18439	0.20837	PARVA	hg38_genes_promoters	0.238618	0.594479	0
chr11	13009702	13009789	0.011634	15	0.028491	0.016857	RASSF10-DT	hg38_genes_promoters	1.7369e-13	11.556	1
chr11	15114392	15114593	0.019933	12	0.06364	0.043708	INSC	hg38_genes_promoters	1.1589e-06	5.26681	1
chr11	15910457	15910929	-0.030915	12	0.66873	0.69964	LINC02682	hg38_genes_promoters	0.00631035	1.97589	0
chr11	16791531	16792134	0.033158	10	0.25368	0.22052	PLEKHA7	hg38_genes_promoters	0.00356224	2.1908	0
chr11	16817062	16817200	-0.012139	13	0.82936	0.8415	PLEKHA7	hg38_genes_promoters	0.0125878	1.71604	0
chr11	17395785	17396376	-0.023597	17	0.83341	0.857	ABCC8	hg38_genes_promoters	3.94832e-05	3.89587	0
chr11	17402655	17403302	-0.01807	16	0.82399	0.84206	ABCC8	hg38_genes_promoters	0.00606638	1.99037	0
chr11	17502260	17503034	-0.026524	10	0.813	0.83952	USH1C	hg38_genes_promoters	2.15217e-05	4.13338	0
chr11	8684013	8684254	-0.039987	10	0.46163	0.50162	RPL27A	hg38_genes_promoters	0.05003	1.19985	0
chr11	33736667	33736918	0.016925	10	0.050151	0.033227	CD59	hg38_genes_promoters	8.70986e-05	3.59499	0
chr11	34513475	34514103	-0.019939	25	0.83844	0.85838	ELF5	hg38_genes_promoters	3.87569e-06	4.79698	0
chr11	46344868	46347107	0.032125	45	0.092788	0.060664	DGKZ	hg38_genes_promoters	2.43866e-25	22.8456	1
chr11	46360934	46361687	0.050533	24	0.09547	0.044937	DGKZ	hg38_genes_promoters	1.2246e-25	23.1249	1
chr11	46366400	46366550	-0.02144	11	0.78306	0.8045	DGKZ	hg38_genes_promoters	0.00877853	1.85148	0
chr11	46374007	46374308	-0.011343	12	0.85009	0.86143	DGKZ	hg38_genes_promoters	0.032492	1.36144	0
chr11	46380039	46380442	0.019657	17	0.19042	0.17077	MDK	hg38_genes_promoters	0.222212	0.622481	0
chr11	46664585	46665110	-0.018602	10	0.77697	0.79557	ATG13	hg38_genes_promoters	0.0714608	1.06334	0
chr11	46696002	46696330	-0.053302	10	0.80483	0.85814	ARHGAP1	hg38_genes_promoters	2.55828e-11	9.54428	-1
chr11	46702664	46703041	0.025409	10	0.67174	0.64633	ZNF408	hg38_genes_promoters	0.335685	0.457297	0
chr11	47172501	47173086	-0.024449	12	0.74246	0.7669	ARFGAP2	hg38_genes_promoters	0.000966731	2.6865	0
chr11	47180498	47180568	-0.012496	10	0.86179	0.87429	MIR6745	hg38_genes_promoters	0.0276265	1.42183	0
chr11	47245580	47245824	-0.033747	10	0.84516	0.8789	ACP2	hg38_genes_promoters	1.36838e-07	6.10852	-1
chr11	47260373	47260615	-0.028437	14	0.8132	0.84163	NR1H3	hg38_genes_promoters	1.91638e-05	4.17906	0
chr11	47268608	47269062	0.030936	10	0.14632	0.11539	MADD	hg38_genes_promoters	0.00481256	2.07733	0
chr11	47274809	47275092	-0.032544	12	0.83746	0.87	MADD	hg38_genes_promoters	1.11253e-08	7.10513	-1
chr11	47378298	47378779	0.064898	18	0.12549	0.060596	SPI1	hg38_genes_promoters	2.6171e-17	15.1556	1
chr11	47395653	47396029	0.067994	10	0.23745	0.16945	SPI1	hg38_genes_promoters	1.99802e-07	5.95868	1
chr11	47408929	47409493	-0.035827	14	0.34707	0.3829	SLC39A13	hg38_genes_promoters	0.0871765	0.988911	0
chr11	46310751	46311087	-0.024799	10	0.81511	0.8399	CREB3L1	hg38_genes_promoters	0.000591961	2.87167	0
chr11	33892540	33893272	0.040643	12	0.20421	0.16357	LMO2	hg38_genes_promoters	3.192e-06	4.87249	0
chr11	45927883	45928161	-0.028787	10	0.76574	0.79452	LARGE2	hg38_genes_promoters	0.00187235	2.4357	0
chr11	34623631	34624552	-0.028405	15	0.74633	0.77473	EHF	hg38_genes_promoters	0.0297768	1.39405	0
chr11	34631618	34632814	-0.028685	14	0.83438	0.86306	EHF	hg38_genes_promoters	0.000187929	3.30329	0
chr11	34941812	34941929	0.033301	10	0.89966	0.86636	MIR1343	hg38_genes_promoters	0.000176585	3.32744	0
chr11	36454710	36454822	0.019717	10	0.82453	0.80481	PRR5L	hg38_genes_promoters	0.406745	0.379181	0
chr11	43880329	43880653	-0.017108	12	0.33904	0.35615	ALKBH3	hg38_genes_promoters	0.351266	0.438955	0
chr11	44596081	44596834	-0.030234	12	0.70588	0.73611	CD82	hg38_genes_promoters	0.0195729	1.54965	0
chr11	44918975	44919763	-0.017787	15	0.79014	0.80792	TSPAN18	hg38_genes_promoters	0.00151339	2.51565	0
chr11	44938018	44938248	-0.014024	10	0.85498	0.869	TP53I11	hg38_genes_promoters	0.0727182	1.05708	0
chr11	45095240	45095844	-0.015667	10	0.772	0.78767	PRDM11	hg38_genes_promoters	0.0337495	1.34735	0
chr11	45145294	45145817	-0.027338	10	0.28421	0.31155	PRDM11	hg38_genes_promoters	0.296221	0.507368	0
chr11	45650416	45650533	0.060058	12	0.37561	0.31556	CHST1	hg38_genes_promoters	0.000166763	3.34902	0
chr11	45860562	45861036	-0.014251	13	0.86883	0.88308	CRY2	hg38_genes_promoters	0.00117027	2.61308	0
chr11	45900594	45901254	-0.025734	19	0.44321	0.46895	MAPK8IP1	hg38_genes_promoters	0.10388	0.919733	0
chr11	45906818	45907386	-0.019751	20	0.74137	0.76112	C11orf94	hg38_genes_promoters	0.00610072	1.98824	0
chr11	45922069	45922142	-0.039446	10	0.47532	0.51476	LARGE2	hg38_genes_promoters	0.0512359	1.19084	0
chr11	45924064	45924645	-0.01951	16	0.75743	0.77694	LARGE2	hg38_genes_promoters	0.0631037	1.11143	0
chr11	45926736	45927071	-0.012223	10	0.85116	0.86338	LARGE2	hg38_genes_promoters	0.0536038	1.17327	0
chr11	45927410	45927802	0.017069	17	0.34923	0.33216	LARGE2	hg38_genes_promoters	0.18553	0.693777	0
chr11	47408929	47409493	-0.035827	14	0.34707	0.3829	SPI1	hg38_genes_promoters	0.0871765	0.988911	0
chr11	8684013	8684254	-0.039987	10	0.46163	0.50162	SNORA3A	hg38_genes_promoters	0.05003	1.19985	0
chr11	8059412	8059905	-0.020317	12	0.715	0.73532	TUB-AS1	hg38_genes_promoters	0.0332443	1.35301	0
chr11	1439999	1440806	-0.022272	22	0.75615	0.77842	BRSK2	hg38_genes_promoters	0.00181325	2.44737	0
chr11	1450351	1450521	-0.039489	10	0.79459	0.83407	BRSK2	hg38_genes_promoters	4.32268e-08	6.56721	-1
chr11	1473902	1474029	0.015885	10	0.87326	0.85738	MOB2	hg38_genes_promoters	0.0215683	1.51324	0
chr11	1481932	1482416	-0.027091	15	0.85354	0.88063	MOB2	hg38_genes_promoters	1.20703e-09	7.99253	-1
chr11	1502029	1502594	-0.017876	10	0.8498	0.86768	MOB2	hg38_genes_promoters	0.030862	1.38106	0
chr11	1779145	1779633	-0.024141	10	0.77848	0.80262	LOC105376517	hg38_genes_promoters	0.00952333	1.82031	0
chr11	1830802	1830979	-0.033478	14	0.77383	0.80731	SYT8	hg38_genes_promoters	6.42253e-07	5.49535	-1
chr11	1837950	1838215	0.01922	10	0.12758	0.10836	TNNI2	hg38_genes_promoters	0.00686187	1.94429	0
chr11	1838650	1838852	-0.021011	14	0.83117	0.85218	TNNI2	hg38_genes_promoters	0.00119794	2.60352	0
chr11	1852430	1852540	0.016821	10	0.83258	0.81576	LSP1	hg38_genes_promoters	0.0253908	1.4532	0
chr11	1852786	1853240	0.033869	18	0.10882	0.074946	LSP1	hg38_genes_promoters	2.09625e-05	4.14384	0
chr11	1864170	1864306	0.025355	10	0.50035	0.47499	LSP1	hg38_genes_promoters	0.148694	0.779786	0
chr11	1867947	1868663	-0.019588	16	0.84151	0.8611	LSP1	hg38_genes_promoters	0.000874189	2.7247	0
chr11	1880465	1880617	0.022121	10	0.4842	0.46208	LSP1	hg38_genes_promoters	0.399535	0.386123	0
chr11	1922012	1922494	-0.025178	12	0.74646	0.77164	TNNT3	hg38_genes_promoters	0.0525506	1.18129	0
chr11	1937732	1937951	-0.018369	16	0.83059	0.84896	TNNT3	hg38_genes_promoters	0.000238026	3.21687	0
chr11	1410182	1410292	-0.032283	10	0.84353	0.87581	BRSK2	hg38_genes_promoters	9.66405e-09	7.16226	-1
chr11	2137387	2137819	0.016145	20	0.032312	0.016167	IGF2	hg38_genes_promoters	3.25738e-12	10.3703	1
chr11	1310139	1310232	-0.041407	10	0.25152	0.29292	TOLLIP	hg38_genes_promoters	0.0954019	0.952968	0
chr11	847837	848094	-0.018447	10	0.55502	0.57346	TSPAN4	hg38_genes_promoters	0.413946	0.372191	0
chr11	66232704	66233053	0.017173	12	0.88338	0.8662	PACS1	hg38_genes_promoters	0.00807974	1.88171	0
chr11	209385	209586	-0.023175	10	0.57821	0.60139	RIC8A	hg38_genes_promoters	0.276049	0.536057	0
chr11	287650	287895	-0.06348	10	0.63253	0.69601	PGGHG	hg38_genes_promoters	4.71929e-07	5.62012	-1
chr11	288242	288333	-0.043351	10	0.12832	0.17167	PGGHG	hg38_genes_promoters	0.0141078	1.67383	0
chr11	306344	307076	0.036821	21	0.77147	0.73465	IFITM2	hg38_genes_promoters	7.51777e-05	3.6514	0
chr11	379582	379632	-0.0289	10	0.78605	0.81495	B4GALNT4	hg38_genes_promoters	0.000266837	3.17394	0
chr11	379971	380054	-0.018845	12	0.83504	0.85389	B4GALNT4	hg38_genes_promoters	0.000857602	2.73203	0
chr11	392538	392618	-0.030058	10	0.84389	0.87395	PKP3	hg38_genes_promoters	5.23762e-05	3.78825	0
chr11	397017	397231	-0.056339	18	0.31168	0.36802	PKP3	hg38_genes_promoters	0.000205014	3.27232	0
chr11	397241	397420	-0.038451	17	0.35598	0.39443	PKP3	hg38_genes_promoters	0.0170479	1.60318	0
chr11	403108	403258	-0.031847	16	0.78404	0.81589	PKP3	hg38_genes_promoters	3.30212e-05	3.96426	0
chr11	403585	403968	-0.013439	18	0.83611	0.84955	PKP3	hg38_genes_promoters	0.00249548	2.32693	0
chr11	406551	406707	-0.03867	14	0.55854	0.59721	SIGIRR	hg38_genes_promoters	0.0124846	1.71911	0
chr11	415429	415829	0.025546	14	0.17519	0.14964	SIGIRR	hg38_genes_promoters	0.00889241	1.84717	0
chr11	420216	420389	-0.066907	12	0.44329	0.5102	ANO9	hg38_genes_promoters	0.000510381	2.92816	0
chr11	720580	720712	0.035275	12	0.165	0.12973	EPS8L2	hg38_genes_promoters	0.000516021	2.92448	0
chr11	802128	802413	-0.0136	14	0.85684	0.87044	PIDD1	hg38_genes_promoters	0.00429854	2.12093	0
chr11	1310139	1310232	-0.041407	10	0.25152	0.29292	LOC105376512	hg38_genes_promoters	0.0954019	0.952968	0
chr11	8268716	8268768	0.010624	12	0.02114	0.010516	LMO1	hg38_genes_promoters	7.52483e-10	8.18317	1
chr11	2137844	2138322	0.026383	23	0.042305	0.015922	IGF2	hg38_genes_promoters	1.33011e-18	16.3857	1
chr11	2139701	2141053	0.034067	125	0.062083	0.028016	IGF2	hg38_genes_promoters	3.07733e-81	77.4517	1
chr11	3127080	3127354	0.029381	10	0.304	0.27462	OSBPL5	hg38_genes_promoters	0.101795	0.927496	0
chr11	3161538	3161695	-0.013356	10	0.81026	0.82362	OSBPL5	hg38_genes_promoters	0.035407	1.32985	0
chr11	3165746	3166296	-0.022617	10	0.69553	0.71814	OSBPL5	hg38_genes_promoters	0.1184	0.868516	0
chr11	3218060	3218361	-0.020414	23	0.81592	0.83634	MRGPRG-AS1	hg38_genes_promoters	0.000107519	3.51468	0
chr11	3218967	3219460	-0.028929	14	0.6634	0.69233	MRGPRG	hg38_genes_promoters	0.0404933	1.27874	0
chr11	3232624	3232740	-0.062085	10	0.70111	0.76319	MRGPRE	hg38_genes_promoters	2.51751e-10	8.62708	-1
chr11	3823995	3824125	0.01308	10	0.83884	0.82576	PGAP2	hg38_genes_promoters	0.0367509	1.31541	0
chr11	3854276	3854702	0.018714	10	0.092094	0.073381	STIM1	hg38_genes_promoters	0.0110779	1.76418	0
chr11	5938308	5938790	-0.055625	31	0.72455	0.78018	TRIM5	hg38_genes_promoters	3.31006e-19	16.9657	-1
chr11	5938308	5938790	-0.055625	31	0.72455	0.78018	OR56A3	hg38_genes_promoters	3.31006e-19	16.9657	-1
chr11	5938804	5939432	-0.025449	16	0.76092	0.78637	TRIM5	hg38_genes_promoters	0.00036591	3.0541	0
chr11	6270145	6270217	-0.012484	10	0.69842	0.7109	CCKBR	hg38_genes_promoters	0.197082	0.669961	0
chr11	6320600	6320843	0.017135	17	0.083746	0.066611	CAVIN3	hg38_genes_promoters	5.28923e-07	5.57398	1
chr11	6566897	6567323	-0.025317	12	0.80583	0.83115	DNHD1	hg38_genes_promoters	8.25745e-05	3.61608	0
chr11	6617370	6618435	0.049133	10	0.17123	0.1221	TPP1	hg38_genes_promoters	6.11301e-06	4.62053	0
chr11	7512215	7512874	0.014194	17	0.24901	0.23482	PPFIBP2	hg38_genes_promoters	0.0463863	1.22831	0
chr11	8018161	8018622	-0.051385	12	0.5296	0.58099	TUB	hg38_genes_promoters	0.00595767	1.99671	0
chr11	3120447	3120618	-0.027689	10	0.83326	0.86095	OSBPL5	hg38_genes_promoters	9.88011e-05	3.54694	0
chr11	2138600	2139300	0.020933	49	0.040062	0.019128	IGF2	hg38_genes_promoters	8.76568e-29	26.1275	1
chr11	2700390	2700484	0.040398	10	0.54068	0.50029	KCNQ1OT1	hg38_genes_promoters	2.15622e-07	5.92896	1
chr11	2422632	2423469	-0.020464	21	0.83461	0.85507	TRPM5	hg38_genes_promoters	2.56975e-06	4.9547	0
chr11	2139701	2141053	0.034067	125	0.062083	0.028016	IGF2-AS	hg38_genes_promoters	3.07733e-81	77.4517	1
chr11	2141056	2141386	0.029825	24	0.10808	0.078254	IGF2	hg38_genes_promoters	1.96065e-07	5.9661	1
chr11	2168807	2169254	-0.044549	16	0.70411	0.74866	TH	hg38_genes_promoters	7.24626e-07	5.44809	-1
chr11	2171656	2171811	-0.041469	12	0.79742	0.83889	TH	hg38_genes_promoters	9.56541e-07	5.34078	-1
chr11	2300539	2302074	0.044586	47	0.078729	0.034143	TSPAN32	hg38_genes_promoters	6.53981e-37	33.9771	1
chr11	2300539	2302074	0.044586	47	0.078729	0.034143	C11orf21	hg38_genes_promoters	6.53981e-37	33.9771	1
chr11	2302375	2302888	0.057002	16	0.087599	0.030598	C11orf21	hg38_genes_promoters	4.57371e-29	26.3936	1
chr11	2302375	2302888	0.057002	16	0.087599	0.030598	TSPAN32	hg38_genes_promoters	4.57371e-29	26.3936	1
chr11	2306084	2306525	0.042685	12	0.079045	0.03636	TSPAN32	hg38_genes_promoters	6.78835e-07	5.47387	1
chr11	2378439	2378682	-0.014751	10	0.034344	0.049095	CD81	hg38_genes_promoters	0.00888193	1.84753	0
chr11	2378439	2378682	-0.014751	10	0.034344	0.049095	CD81-AS1	hg38_genes_promoters	0.00888193	1.84753	0
chr11	2383640	2384108	-0.03848	17	0.75508	0.79356	CD81	hg38_genes_promoters	3.86409e-07	5.69922	-1
chr11	2385726	2386111	-0.048942	14	0.60218	0.65112	CD81	hg38_genes_promoters	0.000344826	3.07695	0
chr11	2388956	2389655	-0.038887	10	0.58768	0.62657	CD81	hg38_genes_promoters	0.061238	1.12278	0
chr11	2389899	2390306	-0.021671	12	0.72865	0.75032	CD81	hg38_genes_promoters	0.020481	1.53247	0
chr11	2393798	2394054	-0.028784	10	0.82626	0.85505	CD81	hg38_genes_promoters	6.51987e-05	3.70389	0
chr11	2395523	2395819	-0.01851	15	0.81832	0.83683	CD81	hg38_genes_promoters	0.00047396	2.9568	0
chr11	2459937	2461073	-0.0206	24	0.8093	0.8299	KCNQ1	hg38_genes_promoters	2.4159e-05	4.088	0
chr11	47413631	47414481	-0.019234	21	0.83281	0.85204	SLC39A13	hg38_genes_promoters	0.000644228	2.84089	0
chr11	2382098	2382437	-0.041639	10	0.7428	0.78443	CD81	hg38_genes_promoters	6.17368e-05	3.72499	0
chr11	47586353	47586935	-0.017371	10	0.72939	0.74676	FAM180B	hg38_genes_promoters	0.130641	0.830409	0
chr11	64801911	64802685	0.050767	17	0.10567	0.054907	MAP4K2	hg38_genes_promoters	5.02251e-16	13.955	1
chr11	64832593	64832826	-0.02102	13	0.85121	0.87223	CDC42BPG	hg38_genes_promoters	7.38456e-05	3.65818	0
chr11	64834276	64834468	-0.015496	10	0.82679	0.84229	CDC42BPG	hg38_genes_promoters	0.00220104	2.37392	0
chr11	64856511	64856845	0.02658	10	0.28739	0.26081	EHD1	hg38_genes_promoters	0.0926464	0.964369	0
chr11	64859619	64860056	0.044139	10	0.23966	0.19552	EHD1	hg38_genes_promoters	0.000835374	2.74149	0
chr11	64875790	64876323	0.035726	10	0.13411	0.098379	EHD1	hg38_genes_promoters	0.000162753	3.3578	0
chr11	64891192	64891915	-0.042828	27	0.79315	0.83598	MIR192	hg38_genes_promoters	7.73772e-13	10.9482	-1
chr11	64891192	64891915	-0.042828	27	0.79315	0.83598	MIR194-2	hg38_genes_promoters	7.73772e-13	10.9482	-1
chr11	64893418	64893681	0.011369	11	0.25431	0.24294	MIR194-2HG	hg38_genes_promoters	0.252148	0.572487	0
chr11	64914345	64914465	-0.025799	10	0.85711	0.8829	ATG2A	hg38_genes_promoters	3.89496e-05	3.90086	0
chr11	65018021	65018686	-0.012149	14	0.84211	0.85426	MIR6879	hg38_genes_promoters	0.245383	0.583294	0
chr11	65018021	65018686	-0.012149	14	0.84211	0.85426	ARL2	hg38_genes_promoters	0.245383	0.583294	0
chr11	65046925	65047476	0.065845	10	0.17512	0.10928	NAALADL1	hg38_genes_promoters	1.10656e-08	7.10713	1
chr11	65095627	65095769	-0.017093	10	0.72758	0.74467	VPS51	hg38_genes_promoters	0.0500541	1.1997	0
chr11	65107954	65108064	-0.027672	10	0.83395	0.86162	VPS51	hg38_genes_promoters	3.2324e-06	4.86854	0
chr11	65113184	65113388	0.015382	10	0.047605	0.032223	TM7SF2	hg38_genes_promoters	5.43639e-06	4.66607	0
chr11	65130760	65131159	-0.016569	10	0.84153	0.8581	SYVN1	hg38_genes_promoters	0.0783033	1.02959	0
chr11	64800204	64800597	0.036767	13	0.33788	0.30111	MAP4K2	hg38_genes_promoters	0.0101058	1.79859	0
chr11	65130760	65131159	-0.016569	10	0.84153	0.8581	MIR6751	hg38_genes_promoters	0.0783033	1.02959	0
chr11	64797007	64797448	0.0253	12	0.50602	0.48072	MAP4K2	hg38_genes_promoters	0.255795	0.566804	0
chr11	64755267	64755491	-0.01097	10	0.84532	0.85629	PYGM	hg38_genes_promoters	0.0371249	1.3117	0
chr11	64210756	64210904	-0.019172	10	0.75995	0.77912	FERMT3	hg38_genes_promoters	0.088053	0.984956	0
chr11	64226958	64227105	0.039664	10	0.057474	0.01781	TRPT1	hg38_genes_promoters	3.1548e-16	14.1432	1
chr11	64246518	64246699	0.028114	27	0.091974	0.06386	PPP1R14B	hg38_genes_promoters	2.73852e-12	10.441	1
chr11	64246518	64246699	0.028114	27	0.091974	0.06386	PPP1R14B-AS1	hg38_genes_promoters	2.73852e-12	10.441	1
chr11	64262524	64262740	-0.03179	12	0.83412	0.86591	PLCB3	hg38_genes_promoters	2.25809e-07	5.91123	-1
chr11	64314252	64314402	-0.016867	12	0.84083	0.8577	ESRRA	hg38_genes_promoters	0.0131355	1.70056	0
chr11	64340047	64340807	0.049613	22	0.078574	0.02896	CCDC88B	hg38_genes_promoters	1.81421e-19	17.2111	1
chr11	64343154	64343271	-0.041368	10	0.73363	0.775	CCDC88B	hg38_genes_promoters	0.000374185	3.04637	0
chr11	64343280	64343522	-0.014423	10	0.81812	0.83254	CCDC88B	hg38_genes_promoters	0.109617	0.898794	0
chr11	64348110	64348807	-0.027077	10	0.81163	0.83871	CCDC88B	hg38_genes_promoters	0.0157557	1.63213	0
chr11	64353087	64353186	-0.037241	10	0.83147	0.86871	CCDC88B	hg38_genes_promoters	1.32365e-11	9.81158	-1
chr11	64360166	64360947	0.049296	42	0.13065	0.081349	RPS6KA4	hg38_genes_promoters	2.53121e-32	29.5311	1
chr11	64555415	64556035	-0.050743	17	0.75632	0.80706	SLC22A11	hg38_genes_promoters	1.50223e-09	7.90541	-1
chr11	64622889	64623075	-0.03562	13	0.81291	0.84853	NRXN2	hg38_genes_promoters	7.21721e-08	6.36485	-1
chr11	64637498	64638013	-0.054967	10	0.74984	0.80481	NRXN2	hg38_genes_promoters	4.62848e-11	9.31041	-1
chr11	64713080	64713140	0.014236	10	0.045474	0.031238	NRXN2	hg38_genes_promoters	6.52431e-08	6.40613	1
chr11	64735491	64735720	-0.016792	10	0.82368	0.84048	RASGRP2	hg38_genes_promoters	0.0550488	1.16325	0
chr11	64770345	64770541	0.036397	10	0.85073	0.81433	SF1	hg38_genes_promoters	7.93927e-05	3.63071	0
chr11	64207466	64207891	0.053002	17	0.068547	0.015545	FERMT3	hg38_genes_promoters	1.09279e-23	21.2631	1
chr11	65169175	65169567	0.04698	10	0.21979	0.17281	SPDYC	hg38_genes_promoters	0.000415427	3.00627	0
chr11	65182259	65182706	0.011041	10	0.13711	0.12607	LOC728975	hg38_genes_promoters	0.00382632	2.16459	0
chr11	65661756	65662034	-0.041146	13	0.72307	0.76421	RELA-DT	hg38_genes_promoters	0.000259273	3.185	0
chr11	65661756	65662034	-0.041146	13	0.72307	0.76421	RELA	hg38_genes_promoters	0.000259273	3.185	0
chr11	65786342	65786404	0.014198	10	0.047579	0.033381	OVOL1	hg38_genes_promoters	0.000119937	3.47269	0
chr11	65789713	65790943	-0.021204	18	0.83401	0.85521	OVOL1	hg38_genes_promoters	3.20917e-05	3.97619	0
chr11	65789713	65790943	-0.021204	18	0.83401	0.85521	OVOL1-AS1	hg38_genes_promoters	3.20917e-05	3.97619	0
chr11	65793163	65793339	-0.037018	12	0.78632	0.82333	OVOL1	hg38_genes_promoters	2.31764e-08	6.81197	-1
chr11	65833267	65833430	0.010395	16	0.020365	0.0099702	SNX32	hg38_genes_promoters	3.02995e-16	14.1585	1
chr11	65864743	65865211	-0.031283	10	0.78479	0.81607	MUS81	hg38_genes_promoters	0.0166444	1.61144	0
chr11	65867479	65867895	0.056754	10	0.23173	0.17498	EFEMP2	hg38_genes_promoters	0.00121396	2.59864	0
chr11	65870649	65871108	0.039722	10	0.093579	0.053857	EFEMP2	hg38_genes_promoters	1.51794e-06	5.1592	1
chr11	65879770	65880218	0.034611	10	0.15141	0.1168	CTSW	hg38_genes_promoters	5.82412e-06	4.63941	0
chr11	65945345	65945800	-0.012466	14	0.82274	0.8352	TSGA10IP	hg38_genes_promoters	0.187813	0.689133	0
chr11	65975832	65976256	-0.022717	10	0.82447	0.84719	SART1	hg38_genes_promoters	0.00168478	2.47493	0
chr11	66056832	66057256	0.026928	10	0.89087	0.86394	SF3B2	hg38_genes_promoters	0.00176221	2.45766	0
chr11	66059751	66059946	-0.012341	12	0.86417	0.87651	SF3B2	hg38_genes_promoters	0.0250873	1.45718	0
chr11	47449164	47449548	-0.029739	14	0.80346	0.8332	RAPSN	hg38_genes_promoters	1.51247e-06	5.16055	-1
chr11	66219928	66220240	0.014777	10	0.88116	0.86638	PACS1	hg38_genes_promoters	0.0284391	1.41086	0
chr11	65647019	65647159	-0.044454	14	0.7918	0.83626	SIPA1	hg38_genes_promoters	1.12271e-10	8.95317	-1
chr11	65182259	65182706	0.011041	10	0.13711	0.12607	CAPN1	hg38_genes_promoters	0.00382632	2.16459	0
chr11	65646738	65646849	-0.022827	18	0.79977	0.82259	SIPA1	hg38_genes_promoters	4.77397e-05	3.82392	0
chr11	65641024	65641428	0.05521	22	0.12073	0.065519	SIPA1	hg38_genes_promoters	4.47719e-16	13.9986	1
chr11	65204949	65205617	-0.027002	10	0.68601	0.71301	CAPN1	hg38_genes_promoters	0.0389009	1.29382	0
chr11	65213588	65214183	0.033799	19	0.081183	0.047384	SLC22A20P	hg38_genes_promoters	1.10235e-10	8.95971	1
chr11	65353479	65353951	-0.019855	12	0.81046	0.83031	TIGD3	hg38_genes_promoters	0.0454243	1.2359	0
chr11	65378105	65378586	0.057895	13	0.19482	0.13692	SLC25A45	hg38_genes_promoters	8.05899e-07	5.4077	1
chr11	65386266	65386397	-0.012082	10	0.039499	0.051581	FRMD8	hg38_genes_promoters	0.418959	0.36735	0
chr11	65394177	65394348	0.015429	10	0.868	0.85257	FRMD8	hg38_genes_promoters	0.0317701	1.37005	0
chr11	65454507	65454842	0.028381	10	0.17207	0.14368	LOC101927789	hg38_genes_promoters	0.000588981	2.87353	0
chr11	65546372	65546460	-0.01363	13	0.024575	0.038205	LTBP3	hg38_genes_promoters	0.881534	0.0541934	0
chr11	65548029	65548492	-0.017569	12	0.74013	0.7577	LTBP3	hg38_genes_promoters	0.0504214	1.19682	0
chr11	65554149	65554258	-0.037221	10	0.75668	0.7939	LTBP3	hg38_genes_promoters	0.000217235	3.25149	0
chr11	65593692	65594159	-0.02933	13	0.67573	0.70505	KCNK7	hg38_genes_promoters	0.0284872	1.41026	0
chr11	65607301	65607399	-0.030117	18	0.75711	0.78722	MAP3K11	hg38_genes_promoters	5.72525e-07	5.5429	-1
chr11	65611798	65612420	0.019735	10	0.27537	0.25564	MAP3K11	hg38_genes_promoters	0.190455	0.683377	0
chr11	65619778	65619951	-0.023545	11	0.84223	0.86578	PCNX3	hg38_genes_promoters	0.0054305	2.03107	0
chr11	65624570	65624992	-0.023133	10	0.80308	0.82622	PCNX3	hg38_genes_promoters	0.0288489	1.40551	0
chr11	65629682	65630110	-0.020675	14	0.83898	0.85966	PCNX3	hg38_genes_promoters	0.00136543	2.55515	0
chr11	65635275	65635394	-0.034769	10	0.82542	0.86019	MIR4690	hg38_genes_promoters	1.12304e-07	6.18701	-1
chr11	65646246	65646451	-0.031438	12	0.82416	0.8556	SIPA1	hg38_genes_promoters	3.49492e-07	5.74004	-1
chr11	64206650	64207456	0.056185	32	0.092629	0.036444	FERMT3	hg38_genes_promoters	1.64778e-37	34.5523	1
chr11	65595878	65596646	-0.027772	12	0.77006	0.79783	KCNK7	hg38_genes_promoters	0.00383608	2.16382	0
chr11	64127031	64127510	-0.02763	15	0.84622	0.87385	MACROD1	hg38_genes_promoters	1.04068e-05	4.41326	0
chr11	60912736	60913297	-0.020849	26	0.82369	0.84454	TMEM109	hg38_genes_promoters	6.9185e-05	3.68268	0
chr11	60931350	60931852	-0.019196	12	0.83136	0.85056	TMEM132A	hg38_genes_promoters	0.000636738	2.84512	0
chr11	60934307	60934453	-0.025546	10	0.82326	0.84881	TMEM132A	hg38_genes_promoters	4.31466e-05	3.86278	0
chr11	60944180	60944666	-0.014106	12	0.86105	0.87516	SLC15A3	hg38_genes_promoters	0.0639688	1.10609	0
chr11	60971522	60971788	0.043286	10	0.084	0.040714	CD6	hg38_genes_promoters	3.85993e-08	6.61101	1
chr11	61273751	61274448	-0.012088	10	0.82658	0.83867	VWCE	hg38_genes_promoters	0.107403	0.906614	0
chr11	61333993	61335110	-0.02229	21	0.78333	0.80562	TKFC	hg38_genes_promoters	0.00286244	2.27391	0
chr11	61333993	61335110	-0.02229	21	0.78333	0.80562	DDB1	hg38_genes_promoters	0.00286244	2.27391	0
chr11	61342713	61343100	-0.01672	12	0.84411	0.86083	DDB1	hg38_genes_promoters	0.0386545	1.29615	0
chr11	61342713	61343100	-0.01672	12	0.84411	0.86083	TKFC	hg38_genes_promoters	0.0386545	1.29615	0
chr11	61429805	61429937	0.011855	20	0.014587	0.0027324	CPSF7	hg38_genes_promoters	3.34631e-21	18.8625	1
chr11	61429805	61429937	0.011855	20	0.014587	0.0027324	SDHAF2	hg38_genes_promoters	3.34631e-21	18.8625	1
chr11	61429805	61429937	0.011855	20	0.014587	0.0027324	PPP1R32	hg38_genes_promoters	3.34631e-21	18.8625	1
chr11	61480485	61481351	-0.014164	21	0.69769	0.71186	PPP1R32	hg38_genes_promoters	0.149291	0.778352	0
chr11	61533436	61533952	-0.01981	10	0.762	0.78181	SYT7	hg38_genes_promoters	0.099979	0.934654	0
chr11	61613794	61614620	-0.018318	16	0.67933	0.69765	RPLP0P2	hg38_genes_promoters	0.0947879	0.955385	0
chr11	61754963	61755303	-0.013614	14	0.81883	0.83245	MYRF	hg38_genes_promoters	0.0201565	1.53825	0
chr11	60902783	60903210	-0.015047	13	0.80863	0.82368	PRPF19	hg38_genes_promoters	0.0147419	1.65708	0
chr11	61755311	61755573	-0.021666	11	0.84388	0.86554	MYRF	hg38_genes_promoters	0.000107793	3.51371	0
chr11	60899143	60899529	-0.010716	10	0.50038	0.5111	PRPF19	hg38_genes_promoters	0.815492	0.0875392	0
chr11	60841280	60841835	-0.02732	16	0.74452	0.77184	CCDC86	hg38_genes_promoters	0.00538139	2.03445	0
chr11	49558536	49558614	0.012425	12	0.081711	0.069286	GRM5P1	hg38_genes_promoters	0.00682775	1.94629	0
chr11	64205726	64206560	0.030618	22	0.23736	0.20674	FERMT3	hg38_genes_promoters	0.0017786	2.45448	0
chr11	48044382	48044875	0.057559	10	0.47308	0.41552	PTPRJ	hg38_genes_promoters	0.00676151	1.95021	0
chr11	50298207	50298294	-0.023995	10	0.60105	0.62505	LINC02750	hg38_genes_promoters	0.125536	0.845793	0
chr11	57312191	57312596	-0.013218	10	0.85421	0.86743	TNKS1BP1	hg38_genes_promoters	0.026544	1.43666	0
chr11	57325600	57325885	-0.03211	10	0.23884	0.27095	TNKS1BP1	hg38_genes_promoters	0.0246327	1.4638	0
chr11	57336162	57336631	0.01031	11	0.15998	0.14967	SSRP1	hg38_genes_promoters	0.478996	0.312149	0
chr11	57346370	57347453	-0.016648	19	0.84734	0.86398	P2RX3	hg38_genes_promoters	0.00192686	2.42481	0
chr11	57426166	57426524	-0.0456	10	0.47716	0.52276	SLC43A3	hg38_genes_promoters	0.0238905	1.47471	0
chr11	57427551	57428067	-0.021721	10	0.67037	0.6921	SLC43A3	hg38_genes_promoters	0.201118	0.662162	0
chr11	58927446	58927982	-0.013662	10	0.036133	0.049796	GLYATL1	hg38_genes_promoters	0.00768388	1.90067	0
chr11	59184639	59185288	-0.026429	10	0.80287	0.8293	DTX4	hg38_genes_promoters	0.0143512	1.66768	0
chr11	59713141	59713468	-0.021975	10	0.85826	0.88024	STX3	hg38_genes_promoters	0.00372855	2.1743	0
chr11	60182592	60183272	0.031933	10	0.39798	0.36604	MS4A6A	hg38_genes_promoters	0.580718	0.232188	0
chr11	60615514	60615776	-0.03314	20	0.76103	0.79417	LINC00301	hg38_genes_promoters	6.55374e-08	6.40446	-1
chr11	60647274	60647400	-0.041779	10	0.63632	0.6781	LINC00301	hg38_genes_promoters	0.00184066	2.4421	0
chr11	60784792	60785368	-0.036566	11	0.75868	0.79524	MS4A10	hg38_genes_promoters	0.00498709	2.06399	0
chr11	60868367	60869608	-0.030083	15	0.77724	0.80732	ZP1	hg38_genes_promoters	0.000340959	3.08104	0
chr11	61777257	61777382	0.056823	13	0.14895	0.092125	MYRF	hg38_genes_promoters	6.18768e-10	8.264	1
chr11	60756881	60757100	-0.034484	10	0.65205	0.68654	MS4A15	hg38_genes_promoters	0.0310328	1.37911	0
chr11	62806168	62807131	0.050974	13	0.33373	0.28276	NXF1	hg38_genes_promoters	0.00203313	2.40426	0
chr11	62842571	62842744	0.019197	12	0.040057	0.02086	WDR74	hg38_genes_promoters	1.02525e-06	5.31268	1
chr11	62921219	62921653	-0.033197	13	0.48297	0.51616	CHRM1	hg38_genes_promoters	0.106125	0.911268	0
chr11	62984451	62984792	-0.015724	10	0.73689	0.75262	SLC22A6	hg38_genes_promoters	0.19642	0.671216	0
chr11	62995730	62996132	-0.021415	11	0.83651	0.85792	SLC22A8	hg38_genes_promoters	0.000310189	3.11609	0
chr11	63014946	63016092	-0.019974	28	0.76509	0.78507	SLC22A8	hg38_genes_promoters	0.0018129	2.44737	0
chr11	63506034	63506558	0.037226	13	0.083563	0.046337	LGALS12	hg38_genes_promoters	1.02035e-09	8.0597	1
chr11	63817876	63818168	-0.021885	13	0.84866	0.87055	SPINDOC	hg38_genes_promoters	6.98001e-06	4.56991	0
chr11	62777795	62778333	-0.012575	12	0.84171	0.85429	TAF6L	hg38_genes_promoters	0.0716182	1.06247	0
chr11	63913723	63914014	-0.015627	13	0.8585	0.87412	RCOR2	hg38_genes_promoters	0.0245537	1.4648	0
chr11	63999005	63999819	0.039329	45	0.10337	0.064036	MACROD1	hg38_genes_promoters	3.02039e-19	17.0008	1
chr11	64000247	64000347	0.012842	10	0.017842	0.005	LOC101927673	hg38_genes_promoters	7.29139e-11	9.13066	1
chr11	64000247	64000347	0.012842	10	0.017842	0.005	MACROD1	hg38_genes_promoters	7.29139e-11	9.13066	1
chr11	64035256	64035448	0.017975	10	0.065579	0.047604	FLRT1	hg38_genes_promoters	0.000519867	2.92142	0
chr11	64059959	64060170	0.028006	10	0.50029	0.47229	FLRT1	hg38_genes_promoters	0.0809007	1.017	0
chr11	61847802	61848186	-0.035771	12	0.84482	0.8806	FADS2	hg38_genes_promoters	7.64221e-09	7.25398	-1
chr11	64120031	64120177	-0.023789	10	0.79921	0.823	MACROD1	hg38_genes_promoters	0.00148636	2.52238	0
chr11	64126833	64126986	-0.012132	10	0.8155	0.82763	MACROD1	hg38_genes_promoters	0.0468068	1.22493	0
chr11	63951728	63952263	0.036411	10	0.16316	0.12675	NAA40	hg38_genes_promoters	0.000429785	2.99273	0
chr11	62706634	62706751	-0.026946	10	0.14886	0.17581	GNG3	hg38_genes_promoters	0.0949053	0.954958	0
chr11	63764895	63766148	-0.039781	44	0.80142	0.8412	ZFTA	hg38_genes_promoters	3.94383e-23	20.7354	-1
chr11	62690204	62690779	-0.017336	10	0.83195	0.84928	LRRN4CL	hg38_genes_promoters	0.0635214	1.10885	0
chr11	61879938	61880280	-0.023966	12	0.79961	0.82357	FADS3	hg38_genes_promoters	0.00290249	2.26892	0
chr11	61892060	61892197	0.011803	10	0.045579	0.033776	FADS3	hg38_genes_promoters	0.0040622	2.14198	0
chr11	61877349	61877646	-0.03792	14	0.81762	0.85554	FADS3	hg38_genes_promoters	2.73073e-12	10.441	-1
chr11	62706634	62706751	-0.026946	10	0.14886	0.17581	BSCL2	hg38_genes_promoters	0.0949053	0.954958	0
chr11	61900431	61900556	-0.03126	11	0.8212	0.85246	RAB3IL1	hg38_genes_promoters	1.63512e-05	4.24241	0
chr11	61917742	61918151	0.018882	10	0.2059	0.18702	RAB3IL1	hg38_genes_promoters	0.0196733	1.5477	0
chr11	61920104	61920464	-0.05189	10	0.73616	0.78805	RAB3IL1	hg38_genes_promoters	1.20733e-05	4.35657	0
chr11	61967325	61967445	0.029525	12	0.25342	0.2239	LOC399900	hg38_genes_promoters	0.00276034	2.28739	0
chr11	62130358	62130531	-0.020578	15	0.8706	0.89117	INCENP	hg38_genes_promoters	8.34647e-08	6.30566	-1
chr11	62189767	62190336	-0.018238	10	0.622	0.64024	SCGB1D1	hg38_genes_promoters	0.216254	0.633269	0
chr11	61967325	61967445	0.029525	12	0.25342	0.2239	FTH1	hg38_genes_promoters	0.00276034	2.28739	0
chr11	61876947	61877337	-0.019594	10	0.8447	0.86429	FADS3	hg38_genes_promoters	0.0105228	1.78348	0
chr11	62547129	62547404	0.011893	15	0.034211	0.022317	AHNAK	hg38_genes_promoters	2.11143e-06	5.03156	1
chr11	62602542	62602816	0.037268	34	0.31737	0.28011	MTA2	hg38_genes_promoters	2.10279e-05	4.14265	0
chr11	62602823	62603080	-0.02889	25	0.6151	0.64399	MTA2	hg38_genes_promoters	0.0552305	1.16194	0
chr11	62689448	62689873	-0.023721	11	0.74048	0.7642	LRRN4CL	hg38_genes_promoters	0.012456	1.71996	0
chr11	62608242	62609002	-0.012709	12	0.81697	0.82968	EML3	hg38_genes_promoters	0.0730592	1.05528	0
chr12	114679562	114679948	-0.034218	10	0.65721	0.69143	TBX3	hg38_genes_promoters	0.0181047	1.57975	0
chr12	113164172	113164368	-0.029893	10	0.85611	0.886	DDX54	hg38_genes_promoters	1.00996e-07	6.2287	-1
chr12	114682716	114682970	-0.019622	10	0.11447	0.1341	LOC107984437	hg38_genes_promoters	0.0933034	0.961854	0
chr12	113165865	113165941	-0.025461	10	0.84216	0.86762	DDX54	hg38_genes_promoters	4.76733e-05	3.82408	0
chr12	113186332	113186882	-0.041769	13	0.76725	0.80902	DDX54	hg38_genes_promoters	2.85683e-07	5.81924	-1
chr12	114408697	114408928	0.018785	10	0.05769	0.038905	TBX5-AS1	hg38_genes_promoters	0.000433705	2.98947	0
chr12	114403825	114403923	-0.012125	10	0.052684	0.06481	TBX5	hg38_genes_promoters	0.0627762	1.11345	0
chr12	114408697	114408928	0.018785	10	0.05769	0.038905	TBX5	hg38_genes_promoters	0.000433705	2.98947	0
chr12	113161478	113161721	-0.040091	10	0.76548	0.80557	DDX54	hg38_genes_promoters	4.65327e-05	3.83296	0
chr12	113092962	113093298	0.022798	16	0.065599	0.042801	DTX1	hg38_genes_promoters	2.30824e-10	8.66255	1
chr12	111454526	111455256	-0.029031	14	0.66624	0.69527	ATXN2	hg38_genes_promoters	0.00440127	2.11192	0
chr12	113057587	113057896	-0.0314	17	0.57748	0.60888	DTX1	hg38_genes_promoters	0.0228148	1.49179	0
chr12	112170317	112170573	0.02534	10	0.68009	0.65475	HECTD4	hg38_genes_promoters	0.10405	0.919075	0
chr12	112167799	112168038	0.013389	14	0.82208	0.80869	HECTD4	hg38_genes_promoters	0.228455	0.611463	0
chr12	112163645	112163715	-0.025967	10	0.85684	0.88281	MIR6861	hg38_genes_promoters	6.8344e-05	3.68742	0
chr12	111098943	111099448	0.019895	10	0.1909	0.171	CUX2	hg38_genes_promoters	0.0131538	1.70018	0
chr12	110743810	110744027	-0.02696	10	0.61442	0.64138	PPP1CC	hg38_genes_promoters	0.0626645	1.11399	0
chr12	110646197	110646938	-0.01129	10	0.85175	0.86304	TCTN1	hg38_genes_promoters	0.410791	0.375077	0
chr12	114735505	114735729	0.023428	17	0.065108	0.041681	LOC105369999	hg38_genes_promoters	4.48273e-09	7.46914	1
chr12	109581415	109581533	-0.024599	10	0.82021	0.84481	MVK	hg38_genes_promoters	0.00793056	1.88872	0
chr12	109734316	109734912	0.037014	16	0.15513	0.11812	FAM222A	hg38_genes_promoters	4.81201e-05	3.82107	0
chr12	110073181	110073566	0.024856	12	0.036219	0.011363	C12orf76	hg38_genes_promoters	1.05245e-07	6.21218	1
chr12	109831871	109832366	-0.03085	13	0.82146	0.85231	MIR4497	hg38_genes_promoters	5.36916e-05	3.7788	0
chr12	113089425	113089628	-0.025085	10	0.75011	0.77519	DTX1	hg38_genes_promoters	0.0147573	1.65684	0
chr12	116559065	116559634	0.046865	20	0.083355	0.03649	MAP1LC3B2	hg38_genes_promoters	4.97989e-18	15.8407	1
chr12	121222053	121222211	-0.037571	10	0.768	0.80557	P2RX4	hg38_genes_promoters	3.59909e-06	4.8262	0
chr12	117189050	117189669	-0.037735	21	0.67025	0.70798	FBXO21	hg38_genes_promoters	6.97592e-05	3.67951	0
chr12	122127343	122127695	-0.056997	10	0.80053	0.85752	MLXIP	hg38_genes_promoters	2.41128e-14	12.3657	-1
chr12	122077972	122078171	0.015931	10	0.079455	0.063524	MLXIP	hg38_genes_promoters	0.00212961	2.38641	0
chr12	122062421	122063009	-0.031296	10	0.68289	0.71419	LOC100506691	hg38_genes_promoters	0.0227198	1.4934	0
chr12	109500567	109501281	0.013371	10	0.84289	0.82952	UBE3B	hg38_genes_promoters	0.0676544	1.0843	0
chr12	121960787	121961567	-0.020674	10	0.82018	0.84086	CFAP251	hg38_genes_promoters	0.0188348	1.56473	0
chr12	121581579	121582261	0.060072	17	0.11177	0.051694	KDM2B	hg38_genes_promoters	1.55481e-11	9.74552	1
chr12	121549535	121549673	-0.028	10	0.838	0.866	KDM2B	hg38_genes_promoters	0.00106232	2.65046	0
chr12	121509713	121509935	-0.020061	12	0.85811	0.87817	KDM2B	hg38_genes_promoters	0.000162387	3.35865	0
chr12	121444479	121444645	-0.031947	10	0.82905	0.861	MIR7107	hg38_genes_promoters	5.41846e-06	4.66731	0
chr12	121274254	121274484	-0.034046	12	0.82877	0.86282	CAMKK2	hg38_genes_promoters	3.34663e-09	7.58777	-1
chr12	120978743	120979111	-0.032897	21	0.79797	0.83087	HNF1A	hg38_genes_promoters	3.41473e-08	6.6582	-1
chr12	120768709	120769221	-0.013657	10	0.85111	0.86476	SPPL3	hg38_genes_promoters	0.0430394	1.256	0
chr12	120658402	120658881	-0.017157	14	0.83199	0.84915	CABP1	hg38_genes_promoters	0.00445565	2.107	0
chr12	120649788	120650158	0.028556	18	0.080146	0.05159	CABP1	hg38_genes_promoters	2.79039e-06	4.92259	0
chr12	120361735	120362009	0.030539	27	0.049495	0.018956	MSI1	hg38_genes_promoters	6.90348e-28	25.2805	1
chr12	120361505	120361724	0.01723	16	0.099205	0.081975	MSI1	hg38_genes_promoters	0.00212663	2.3868	0
chr12	120224668	120225537	0.048564	22	0.17305	0.12449	PXN	hg38_genes_promoters	1.13404e-11	9.87318	1
chr12	119804181	119804428	-0.042626	21	0.79957	0.8422	CIT	hg38_genes_promoters	3.69828e-17	15.0203	-1
chr12	119593239	119593620	0.02399	10	0.091895	0.067905	TMEM233	hg38_genes_promoters	0.00308511	2.24522	0
chr12	119334558	119334696	0.010579	10	0.054579	0.044	CCDC60	hg38_genes_promoters	0.00168946	2.47404	0
chr12	119176458	119177138	-0.020414	18	0.63235	0.65276	LOC105370024	hg38_genes_promoters	0.16868	0.730774	0
chr12	118052394	118053518	-0.016453	20	0.78841	0.80486	WSB2	hg38_genes_promoters	0.00803668	1.88395	0
chr12	118043070	118043329	-0.019033	10	0.81116	0.83019	WSB2	hg38_genes_promoters	0.0216434	1.51207	0
chr12	117969457	117969524	-0.011524	10	0.037	0.048524	KSR2	hg38_genes_promoters	0.214472	0.63671	0
chr12	117330864	117331162	-0.032569	14	0.80838	0.84095	NOS1	hg38_genes_promoters	9.77892e-06	4.43835	0
chr12	116736941	116737193	-0.013757	10	0.29405	0.30781	RNFT2	hg38_genes_promoters	0.529289	0.270684	0
chr12	109458376	109458871	-0.023813	10	0.77185	0.79567	KCTD10	hg38_genes_promoters	0.00571009	2.01282	0
chr12	65881877	65882307	0.020057	18	0.034766	0.014709	HMGA2-AS1	hg38_genes_promoters	1.05179e-11	9.90252	1
chr12	109359592	109359974	-0.014295	10	0.85556	0.86986	LINC01486	hg38_genes_promoters	0.746219	0.125903	0
chr12	90955156	90955334	-0.021932	12	0.8518	0.87373	CCER1	hg38_genes_promoters	0.000135336	3.4276	0
chr12	90954027	90954099	-0.030917	10	0.64337	0.67429	CCER1	hg38_genes_promoters	0.0312143	1.37677	0
chr12	85836025	85836602	0.012475	10	0.04983	0.037355	RASSF9	hg38_genes_promoters	0.682204	0.164048	0
chr12	84910705	84910917	0.022801	12	0.10998	0.087183	SLC6A15	hg38_genes_promoters	0.00546865	2.02884	0
chr12	80937867	80938084	0.010311	15	0.020031	0.00972	LIN7A	hg38_genes_promoters	5.36258e-12	10.1731	1
chr12	72272768	72272831	0.010078	10	0.020316	0.010238	TRHDE-AS1	hg38_genes_promoters	4.47744e-11	9.32382	1
chr12	69689017	69689433	0.033208	12	0.12535	0.092143	BEST3	hg38_genes_promoters	0.00015093	3.38671	0
chr12	65556855	65557013	0.011601	10	0.038839	0.027238	LOC105369808	hg38_genes_promoters	0.000806212	2.75549	0
chr12	65278143	65278360	0.034083	10	0.10737	0.073286	MSRB3	hg38_genes_promoters	4.15038e-07	5.67062	1
chr12	63821719	63822075	-0.034122	31	0.27188	0.30601	MIR10527	hg38_genes_promoters	0.00549598	2.02708	0
chr12	63150811	63150890	0.014476	10	0.033	0.018524	AVPR1A	hg38_genes_promoters	4.1664e-07	5.66943	1
chr12	57824483	57825582	-0.015069	14	0.8513	0.86637	MIR26A2	hg38_genes_promoters	0.011422	1.75302	0
chr12	57824483	57825582	-0.015069	14	0.8513	0.86637	CTDSP2	hg38_genes_promoters	0.011422	1.75302	0
chr12	57807381	57807898	-0.018346	10	0.84837	0.86671	AVIL	hg38_genes_promoters	0.0376982	1.30591	0
chr12	57769616	57769905	-0.013168	10	0.83874	0.8519	METTL1	hg38_genes_promoters	0.0837676	1.00439	0
chr12	57769616	57769905	-0.013168	10	0.83874	0.8519	CYP27B1	hg38_genes_promoters	0.0837676	1.00439	0
chr12	57756949	57757117	0.021015	10	0.1902	0.16919	MARCHF9	hg38_genes_promoters	0.0592273	1.13561	0
chr12	57756949	57757117	0.021015	10	0.1902	0.16919	CDK4	hg38_genes_promoters	0.0592273	1.13561	0
chr12	57739344	57740042	-0.042086	12	0.74851	0.7906	TSPAN31	hg38_genes_promoters	2.50471e-06	4.9642	0
chr12	57739344	57740042	-0.042086	12	0.74851	0.7906	AGAP2	hg38_genes_promoters	2.50471e-06	4.9642	0
chr12	57738641	57738765	-0.048451	10	0.50285	0.5513	AGAP2	hg38_genes_promoters	0.00246979	2.33085	0
chr12	57738641	57738765	-0.048451	10	0.50285	0.5513	TSPAN31	hg38_genes_promoters	0.00246979	2.33085	0
chr12	57737990	57738263	-0.070816	38	0.64852	0.71933	AGAP2	hg38_genes_promoters	4.64262e-30	27.3432	-1
chr12	122128408	122129188	-0.030124	15	0.80864	0.83876	MLXIP	hg38_genes_promoters	4.46411e-06	4.7435	0
chr12	57737990	57738263	-0.070816	38	0.64852	0.71933	TSPAN31	hg38_genes_promoters	4.64262e-30	27.3432	-1
chr12	94282592	94283192	0.060852	10	0.34595	0.2851	CEP83	hg38_genes_promoters	0.00199336	2.41192	0
chr12	109401100	109401335	-0.02224	10	0.70671	0.72895	MYO1H	hg38_genes_promoters	0.0770299	1.03541	0
chr12	94560804	94561037	0.027792	10	0.60832	0.58052	MIR5700	hg38_genes_promoters	0.0961065	0.950214	0
chr12	95551305	95551834	-0.033254	11	0.67934	0.71259	PGAM1P5	hg38_genes_promoters	0.0194386	1.55257	0
chr12	109290266	109290825	-0.025652	17	0.823	0.84866	FOXN4	hg38_genes_promoters	2.07915e-06	5.037	-1
chr12	109287649	109288055	-0.020262	12	0.73991	0.76018	FOXN4	hg38_genes_promoters	0.00624945	1.97945	0
chr12	109111207	109111408	-0.022625	15	0.25882	0.28145	ACACB	hg38_genes_promoters	0.0155816	1.6364	0
chr12	108879678	108880134	-0.032133	10	0.82811	0.86024	DAO	hg38_genes_promoters	7.22528e-06	4.55691	0
chr12	108339472	108339593	0.012158	10	0.020158	0.008	CMKLR1	hg38_genes_promoters	4.89926e-09	7.43306	1
chr12	108195817	108196222	-0.019916	18	0.82002	0.83993	WSCD2	hg38_genes_promoters	0.00165213	2.48258	0
chr12	106954962	106955121	-0.073025	13	0.56862	0.64165	TMEM263	hg38_genes_promoters	3.01586e-08	6.70756	-1
chr12	106645194	106645357	-0.018073	10	0.80112	0.81919	RFX4	hg38_genes_promoters	0.0894952	0.978622	0
chr12	106600250	106600748	-0.015561	10	0.78811	0.80367	RFX4	hg38_genes_promoters	0.0293738	1.39921	0
chr12	106583590	106583642	0.010581	10	0.031105	0.020524	RFX4	hg38_genes_promoters	1.89864e-05	4.18212	0
chr12	105208166	105208692	-0.022295	10	0.86518	0.88748	APPL2	hg38_genes_promoters	0.0516538	1.1877	0
chr12	104303696	104303748	-0.02508	10	0.031093	0.056172	EID3	hg38_genes_promoters	0.000822844	2.74744	0
chr12	104030732	104030839	-0.034418	11	0.81526	0.84968	GLT8D2	hg38_genes_promoters	2.94155e-05	4.00916	0
chr12	103965858	103966032	0.034685	13	0.22765	0.19297	TDG	hg38_genes_promoters	0.00123501	2.59254	0
chr12	103965858	103966032	0.034685	13	0.22765	0.19297	C12orf73	hg38_genes_promoters	0.00123501	2.59254	0
chr12	103178395	103178655	-0.012437	10	0.76504	0.77748	C12orf42	hg38_genes_promoters	0.741009	0.128899	0
chr12	102917198	102917360	0.01113	10	0.051368	0.040238	PAH	hg38_genes_promoters	0.00952573	1.82031	0
chr12	102478552	102479534	-0.040171	14	0.38418	0.42435	IGF1	hg38_genes_promoters	0.0339672	1.34537	0
chr12	101738975	101739183	-0.023491	21	0.85457	0.87806	CHPT1	hg38_genes_promoters	5.65695e-06	4.65067	0
chr12	101696467	101697185	0.031676	10	0.10936	0.077685	CHPT1	hg38_genes_promoters	4.86085e-05	3.81713	0
chr12	100794178	100794926	-0.010005	15	0.23765	0.24765	ANO4	hg38_genes_promoters	0.733608	0.133115	0
chr12	99647738	99648318	-0.027115	13	0.7812	0.80832	FAM71C	hg38_genes_promoters	0.00260094	2.31056	0
chr12	97276288	97276638	0.017108	10	0.76325	0.74614	LINC02409	hg38_genes_promoters	0.131931	0.826568	0
chr12	96246959	96247132	-0.022345	14	0.86436	0.8867	ELK3	hg38_genes_promoters	2.2346e-06	5.0086	-1
chr12	95551305	95551834	-0.033254	11	0.67934	0.71259	USP44	hg38_genes_promoters	0.0194386	1.55257	0
chr12	94616081	94616649	-0.029875	14	0.79914	0.82901	TMCC3	hg38_genes_promoters	0.000145613	3.40009	0
chr12	122133642	122133858	-0.029216	10	0.73974	0.76895	MLXIP	hg38_genes_promoters	0.00643404	1.96894	0
chr12	131917082	131917370	-0.027403	17	0.71633	0.74374	ULK1	hg38_genes_promoters	0.000366422	3.05377	0
chr12	122174174	122174706	-0.020712	15	0.83653	0.85724	IL31	hg38_genes_promoters	0.000896762	2.71549	0
chr12	132103347	132103609	0.02653	12	0.87404	0.84751	EP400P1	hg38_genes_promoters	0.00111012	2.63382	0
chr12	132062295	132062845	-0.021424	18	0.84383	0.86526	EP400	hg38_genes_promoters	5.69534e-05	3.75538	0
chr12	131919248	131919393	-0.024231	10	0.79058	0.81481	ULK1	hg38_genes_promoters	0.00021463	3.25561	0
chr12	131915414	131915925	-0.016832	18	0.84481	0.86164	ULK1	hg38_genes_promoters	0.0100348	1.80121	0
chr12	131905712	131906075	-0.016923	15	0.81098	0.82791	ULK1	hg38_genes_promoters	0.00304077	2.25081	0
chr12	131893448	131893693	-0.024817	10	0.76742	0.79224	ULK1	hg38_genes_promoters	0.0673281	1.08617	0
chr12	131844649	131844753	-0.031434	10	0.80695	0.83838	MMP17	hg38_genes_promoters	0.000539211	2.90734	0
chr12	131841038	131841264	-0.026644	10	0.84474	0.87138	MMP17	hg38_genes_promoters	4.18638e-06	4.76742	0
chr12	131493163	131493324	0.016427	16	0.85753	0.84111	LOC101929974	hg38_genes_promoters	0.00761942	1.90402	0
chr12	131492870	131493024	-0.055292	12	0.75076	0.80605	LOC101929974	hg38_genes_promoters	0.00068195	2.82018	0
chr12	131455290	131455809	-0.016767	16	0.7842	0.80097	LOC101929974	hg38_genes_promoters	0.0570163	1.15	0
chr12	132139716	132140028	-0.015323	10	0.87111	0.88643	DDX51	hg38_genes_promoters	0.002797	2.28254	0
chr12	131346846	131347395	-0.01502	10	0.75279	0.76781	LINC02370	hg38_genes_promoters	0.127779	0.839014	0
chr12	131121890	131122126	-0.019514	10	0.82811	0.84762	ADGRD1	hg38_genes_promoters	0.00529893	2.04029	0
chr12	131119892	131120420	-0.01998	10	0.82621	0.84619	ADGRD1	hg38_genes_promoters	0.00873432	1.85299	0
chr12	131091497	131092045	-0.012436	10	0.8057	0.81814	ADGRD1	hg38_genes_promoters	0.173797	0.719302	0
chr12	131076569	131076928	-0.018892	10	0.82363	0.84252	ADGRD1	hg38_genes_promoters	0.0127484	1.71118	0
chr12	131070379	131070510	-0.028504	10	0.82721	0.85571	ADGRD1	hg38_genes_promoters	0.00123323	2.59287	0
chr12	130992671	130994247	-0.023839	34	0.81625	0.84009	ADGRD1-AS1	hg38_genes_promoters	7.97352e-09	7.23864	-1
chr12	130992671	130994247	-0.023839	34	0.81625	0.84009	ADGRD1	hg38_genes_promoters	7.97352e-09	7.23864	-1
chr12	130954242	130954785	-0.016644	15	0.54117	0.55781	ADGRD1	hg38_genes_promoters	0.286865	0.520661	0
chr12	130414287	130414739	-0.029693	15	0.80861	0.8383	RIMBP2	hg38_genes_promoters	8.99352e-05	3.58245	0
chr12	130069647	130070368	-0.011064	11	0.60928	0.62035	LINC02419	hg38_genes_promoters	0.321572	0.474919	0
chr12	129208077	129208665	-0.027366	10	0.76483	0.79219	TMEM132D-AS2	hg38_genes_promoters	0.01584	1.63002	0
chr12	131206696	131207172	-0.034232	12	0.73816	0.77239	LINC01257	hg38_genes_promoters	0.00157765	2.49968	0
chr12	132257913	132258386	-0.046675	12	0.77575	0.82242	GALNT9	hg38_genes_promoters	7.85116e-08	6.3311	-1
chr12	132275784	132276258	-0.025988	15	0.77846	0.80444	GALNT9	hg38_genes_promoters	0.000180641	3.31896	0
chr12	132329060	132329118	-0.035173	10	0.15068	0.18586	LOC101928416	hg38_genes_promoters	0.0578159	1.14477	0
chr12	57725823	57726674	-0.050764	58	0.72917	0.77993	AGAP2-AS1	hg38_genes_promoters	1.05243e-30	27.964	-1
chr12	133235952	133236192	-0.050619	28	0.42647	0.47709	ANHX	hg38_genes_promoters	0.000100939	3.53941	0
chr12	133047564	133047972	0.016682	10	0.87523	0.85854	ZNF84	hg38_genes_promoters	0.00472321	2.08456	0
chr12	132904931	132905055	0.016221	11	0.041243	0.025022	CHFR	hg38_genes_promoters	3.83735e-05	3.90688	0
chr12	132856723	132856988	-0.012234	13	0.85846	0.8707	CHFR	hg38_genes_promoters	0.00348259	2.19864	0
chr12	132847961	132848386	0.010975	15	0.89167	0.8807	CHFR	hg38_genes_promoters	0.0220181	1.50542	0
chr12	132829350	132829487	0.021525	10	0.031385	0.0098596	GOLGA3	hg38_genes_promoters	2.53988e-06	4.95876	0
chr12	132747839	132748094	-0.0169	13	0.86255	0.87945	ANKLE2	hg38_genes_promoters	6.6146e-05	3.6992	0
chr12	132695429	132696003	-0.021257	17	0.83477	0.85603	PXMP2	hg38_genes_promoters	0.000226085	3.23704	0
chr12	132689254	132689850	-0.026893	21	0.79571	0.82261	PXMP2	hg38_genes_promoters	1.05517e-05	4.40813	0
chr12	132675963	132677106	0.010535	12	0.82562	0.81509	POLE	hg38_genes_promoters	0.226241	0.61554	0
chr12	132673419	132673611	-0.012668	13	0.82737	0.84004	POLE	hg38_genes_promoters	0.0101443	1.79716	0
chr12	132660982	132661987	0.031126	21	0.50757	0.47645	POLE	hg38_genes_promoters	0.0719776	1.0609	0
chr12	132649608	132649927	-0.014622	12	0.81939	0.83401	POLE	hg38_genes_promoters	0.0321307	1.36591	0
chr12	132642068	132642348	-0.017794	12	0.84816	0.86595	POLE	hg38_genes_promoters	0.00100781	2.67061	0
chr12	132639199	132639455	-0.013588	13	0.85579	0.86938	POLE	hg38_genes_promoters	0.00565176	2.0168	0
chr12	132634670	132635344	-0.015154	21	0.81066	0.82581	POLE	hg38_genes_promoters	0.00393359	2.15418	0
chr12	132632749	132633224	-0.015309	11	0.72698	0.74229	POLE	hg38_genes_promoters	0.113006	0.887086	0
chr12	132610934	132611221	-0.046134	19	0.67188	0.71802	LRCOL1	hg38_genes_promoters	6.58578e-06	4.59383	0
chr12	132606136	132606571	-0.027246	10	0.73142	0.75867	LRCOL1	hg38_genes_promoters	0.0264231	1.43819	0
chr12	132571009	132571363	-0.019706	25	0.84168	0.86139	FBRSL1	hg38_genes_promoters	1.7366e-08	6.92842	-1
chr12	132559098	132559390	0.017291	18	0.038177	0.020886	FBRSL1	hg38_genes_promoters	8.71713e-07	5.3768	1
chr12	132558922	132559072	0.032197	12	0.061404	0.029206	FBRSL1	hg38_genes_promoters	2.26185e-12	10.5193	1
chr12	132506604	132507162	0.055068	25	0.13939	0.084321	FBRSL1	hg38_genes_promoters	3.1219e-19	16.988	1
chr12	132488636	132489222	0.021934	20	0.033846	0.011912	FBRSL1	hg38_genes_promoters	1.3359e-13	11.6646	1
chr12	129207205	129207613	-0.025084	10	0.80053	0.82561	TMEM132D-AS2	hg38_genes_promoters	0.0107565	1.77534	0
chr12	128853222	128853365	-0.018404	10	0.14326	0.16167	GLT1D1	hg38_genes_promoters	0.340198	0.451744	0
chr12	128810393	128811142	-0.026484	14	0.75549	0.78197	SLC15A4	hg38_genes_promoters	0.000929701	2.70215	0
chr12	127146458	127146605	-0.025495	12	0.50189	0.52738	LOC107984450	hg38_genes_promoters	0.073444	1.05322	0
chr12	124327465	124328222	-0.02183	10	0.83998	0.86181	NCOR2	hg38_genes_promoters	0.000904663	2.7128	0
chr12	124310751	124311863	-0.021292	15	0.77377	0.79506	RFLNA	hg38_genes_promoters	0.00588645	2.00169	0
chr12	124294564	124294819	-0.032763	10	0.61976	0.65252	RFLNA	hg38_genes_promoters	0.0360202	1.3232	0
chr12	123972960	123973272	0.011071	10	0.012455	0.0013839	ZNF664-RFLNA	hg38_genes_promoters	2.29782e-07	5.90519	1
chr12	123972960	123973272	0.011071	10	0.012455	0.0013839	CCDC92	hg38_genes_promoters	2.29782e-07	5.90519	1
chr12	123972960	123973272	0.011071	10	0.012455	0.0013839	ZNF664	hg38_genes_promoters	2.29782e-07	5.90519	1
chr12	123762291	123762387	0.010287	16	0.015822	0.0055357	DNAH10	hg38_genes_promoters	1.63629e-21	19.1634	1
chr12	123617567	123617809	0.030823	10	0.85406	0.82324	DDX55	hg38_genes_promoters	0.000114063	3.4917	0
chr12	123268954	123269825	0.032405	45	0.095764	0.063359	CDK2AP1	hg38_genes_promoters	2.38097e-22	19.9885	1
chr12	123268037	123268898	0.038116	38	0.089557	0.051441	CDK2AP1	hg38_genes_promoters	4.37656e-26	23.5571	1
chr12	123223277	123223610	0.028893	11	0.27383	0.24494	MPHOSPH9	hg38_genes_promoters	0.0474069	1.22018	0
chr12	123105450	123105934	0.027409	10	0.45379	0.42638	PITPNM2	hg38_genes_promoters	0.250772	0.574664	0
chr12	123007004	123007277	-0.03444	12	0.78504	0.81948	PITPNM2	hg38_genes_promoters	0.039439	1.28878	0
[truncated: 7,188 more rows]

## Sheet: Fig.1C.value
chr	start	stop	mean difference	#CpGs	mean g1	mean g2	annot.symbol	annot.type	p(MWU)_new	"-log10(q)"	hue
chr1	939277	939583	-0.019767	12	0.662	0.68177	SAMD11	hg38_genes_promoters	0.11146	0.819388	0
chr1	151198605	151198847	0.010335	12	0.02675	0.016415	PIP5K1A	hg38_genes_promoters	3.48535e-05	3.56593	0
chr1	151254407	151254509	0.023271	10	0.1372	0.11393	PSMD4	hg38_genes_promoters	0.486609	0.293559	0
chr1	151289695	151290077	0.022786	10	0.4162	0.39341	ZNF687	hg38_genes_promoters	0.654582	0.176653	0
chr1	151301883	151302293	-0.012747	10	0.8352	0.84795	PI4KB	hg38_genes_promoters	0.153525	0.710035	0
chr1	151368812	151369094	-0.020547	10	0.8294	0.84995	SELENBP1	hg38_genes_promoters	0.0148425	1.50071	0
chr1	151373189	151373427	0.036981	10	0.8716	0.83462	SELENBP1	hg38_genes_promoters	1.21912e-05	3.94401	0
chr1	151423948	151424476	-0.012492	11	0.87827	0.89077	POGZ	hg38_genes_promoters	0.0131354	1.54087	0
chr1	151717160	151717509	-0.032981	10	0.1638	0.19678	CELF3	hg38_genes_promoters	0.0349883	1.20742	0
chr1	151165505	151165773	0.058051	10	0.2627	0.20465	SCNM1	hg38_genes_promoters	0.030272	1.25544	0
chr1	151721804	151722095	0.036724	10	0.1627	0.12598	RIIAD1	hg38_genes_promoters	0.05789	1.03882	0
chr1	152080885	152081353	0.019872	16	0.80025	0.78038	LOC100131107	hg38_genes_promoters	0.0319889	1.23679	0
chr1	152189288	152189375	0.012599	13	0.055231	0.042632	FLG-AS1	hg38_genes_promoters	0.778614	0.105707	0
chr1	152311899	152312235	0.010601	10	0.8163	0.8057	FLG-AS1	hg38_genes_promoters	0.339327	0.429198	0
chr1	152622822	152623266	-0.020388	11	0.16645	0.18684	LCE3A	hg38_genes_promoters	0.137391	0.748371	0
chr1	152623282	152623431	-0.021542	10	0.0683	0.089842	LCE3A	hg38_genes_promoters	0.0539116	1.0637	0
chr1	153565972	153567248	-0.016581	17	0.37182	0.3884	S100A2	hg38_genes_promoters	0.351031	0.416591	0
chr1	153609058	153609407	0.019789	10	0.775	0.75521	S100A16	hg38_genes_promoters	0.0197329	1.40248	0
chr1	153627194	153627355	-0.118995	10	0.1989	0.31789	S100A1	hg38_genes_promoters	7.63113e-08	5.75595	-1
chr1	151825882	151826239	0.023192	10	0.7074	0.68421	RORC	hg38_genes_promoters	0.295557	0.477991	0
chr1	153627194	153627355	-0.118995	10	0.1989	0.31789	S100A13	hg38_genes_promoters	7.63113e-08	5.75595	-1
chr1	151164797	151165247	-0.030072	10	0.575	0.60507	SCNM1	hg38_genes_promoters	0.354817	0.412462	0
chr1	150720585	150720870	-0.023581	10	0.8587	0.88228	HORMAD1	hg38_genes_promoters	0.000450485	2.67935	0
chr1	119367508	119368487	-0.039536	16	0.66537	0.70491	HAO2	hg38_genes_promoters	0.022427	1.35999	0
chr1	119896512	119896946	0.010214	17	0.72771	0.71749	ADAM30	hg38_genes_promoters	0.421544	0.348346	0
chr1	120433701	120434076	-0.01649	13	0.82538	0.84188	PFN1P2	hg38_genes_promoters	0.00120709	2.33824	0
chr1	121396685	121396769	-0.022555	13	0.029231	0.051786	LINC02798	hg38_genes_promoters	0.0169443	1.45327	0
chr1	143904449	143904582	-0.022689	10	0.6181	0.64079	LOC105371209	hg38_genes_promoters	0.127156	0.77373	0
chr1	145168985	145169394	0.039202	10	0.6481	0.6089	LINC01145	hg38_genes_promoters	0.000374504	2.74431	0
chr1	146052375	146052554	-0.031044	17	0.098	0.12904	RNVU1-6	hg38_genes_promoters	0.00111405	2.36772	0
chr1	146052375	146052554	-0.031044	17	0.098	0.12904	LINC01719	hg38_genes_promoters	0.00111405	2.36772	0
chr1	150926391	150926627	-0.012442	10	0.0059	0.018342	SETDB1	hg38_genes_promoters	0.00256737	2.08062	0
chr1	147178077	147178272	0.014735	26	0.34081	0.32607	PDIA3P1	hg38_genes_promoters	0.0317594	1.23914	0
chr1	149017486	149018320	-0.013306	13	0.83254	0.84584	PDE4DIP	hg38_genes_promoters	0.00509455	1.85306	0
chr1	149811992	149812099	0.029746	13	0.41292	0.38318	H2BC18	hg38_genes_promoters	0.0142758	1.51417	0
chr1	149931363	149931961	0.011171	10	0.6982	0.68703	MTMR11	hg38_genes_promoters	0.773604	0.108456	0
chr1	149933793	149934257	-0.014216	10	0.866	0.88022	MTMR11	hg38_genes_promoters	0.00266877	2.06763	0
chr1	149936630	149936965	0.02736	10	0.5922	0.56484	MTMR11	hg38_genes_promoters	0.114056	0.812016	0
chr1	150158998	150159212	0.024293	10	0.7447	0.72041	LOC105371433	hg38_genes_promoters	0.112696	0.816136	0
chr1	150282921	150283050	0.027226	10	0.4026	0.37537	CIART	hg38_genes_promoters	0.107545	0.831392	0
chr1	150558560	150558883	-0.040509	12	0.63883	0.67934	ADAMTSL4-AS2	hg38_genes_promoters	0.00368234	1.95992	0
chr1	147773063	147773708	-0.046835	10	0.2883	0.33513	GJA5	hg38_genes_promoters	0.102772	0.846135	0
chr1	153633460	153633780	0.07706	14	0.55236	0.4753	CHTOP	hg38_genes_promoters	1.17121e-05	3.95606	0
chr1	153933840	153934287	0.023652	10	0.8549	0.83125	DENND4B	hg38_genes_promoters	0.00832888	1.6905	0
chr1	153944199	153944369	0.027579	10	0.6789	0.65132	DENND4B	hg38_genes_promoters	0.117767	0.80087	0
chr1	155966178	155966846	0.015338	10	0.748	0.73266	ARHGEF2	hg38_genes_promoters	0.406665	0.362002	0
chr1	156136727	156137072	-0.026321	10	0.8121	0.83842	LMNA	hg38_genes_promoters	0.0042902	1.90823	0
chr1	156285767	156286657	0.016442	24	0.862	0.84556	TMEM79	hg38_genes_promoters	0.0125269	1.55554	0
chr1	156291424	156291536	-0.013442	10	0.1214	0.13484	SMG5	hg38_genes_promoters	0.000548552	2.61025	0
chr1	156295270	156295647	-0.010253	10	0.0858	0.096053	GLMP	hg38_genes_promoters	0.347297	0.420412	0
chr1	156407811	156408222	-0.0162	10	0.7748	0.791	MIR9-1HG	hg38_genes_promoters	0.176655	0.660022	0
chr1	156490113	156490736	-0.015738	10	0.196	0.21174	MEF2D	hg38_genes_promoters	0.417626	0.351714	0
chr1	156581454	156582081	0.030387	17	0.56441	0.53402	TTC24	hg38_genes_promoters	0.0926126	0.879988	0
chr1	155688324	155688435	-0.016964	10	0.017	0.033964	YY1AP1	hg38_genes_promoters	0.000355431	2.76101	0
chr1	156583970	156584370	-0.022439	10	0.33852	0.36096	TTC24	hg38_genes_promoters	0.621676	0.197483	0
chr1	156646705	156646903	0.019706	24	0.18433	0.16463	BCAN	hg38_genes_promoters	0.00774269	1.71368	0
chr1	156744940	156745296	-0.022824	10	0.4498	0.47262	HDGF	hg38_genes_promoters	0.368626	0.398454	0
chr1	156814444	156815121	0.033163	10	0.7174	0.68424	NTRK1	hg38_genes_promoters	0.0362734	1.19565	0
chr1	156814444	156815121	0.033163	10	0.7174	0.68424	SH2D2A	hg38_genes_promoters	0.0362734	1.19565	0
chr1	156893710	156893811	-0.010473	10	0.0072	0.017673	PEAR1	hg38_genes_promoters	0.00320416	2.00632	0
chr1	156947331	156947738	0.022889	10	0.8561	0.83321	ARHGEF11	hg38_genes_promoters	0.00665736	1.76659	0
chr1	157045366	157045553	-0.013194	10	0.0041	0.017294	ARHGEF11	hg38_genes_promoters	0.0239894	1.33636	0
chr1	157099340	157099819	-0.016995	10	0.4649	0.48189	ETV3L	hg38_genes_promoters	0.468012	0.308395	0
chr1	156642156	156642287	-0.011342	12	0.014667	0.026009	BCAN	hg38_genes_promoters	0.00487747	1.86594	0
chr1	155688324	155688435	-0.016964	10	0.017	0.033964	DAP3	hg38_genes_promoters	0.000355431	2.76101	0
chr1	155320265	155320686	-0.053401	13	0.18585	0.23925	RUSC1	hg38_genes_promoters	0.00494208	1.8624	0
chr1	155211673	155211946	0.036443	12	0.80175	0.76531	MTX1	hg38_genes_promoters	0.000427224	2.69912	0
chr1	153986051	153986239	-0.020974	10	0.0135	0.034474	RAB13	hg38_genes_promoters	3.87155e-07	5.18021	-1
chr1	154154749	154155119	-0.092586	20	0.696	0.78859	NUP210L	hg38_genes_promoters	8.87419e-09	6.57324	-1
chr1	154330012	154330600	0.013923	10	0.7485	0.73458	ATP8B2	hg38_genes_promoters	0.451196	0.322417	0
chr1	154486140	154486721	-0.029945	10	0.5304	0.56035	SHE	hg38_genes_promoters	0.218682	0.583828	0
chr1	154501631	154501782	-0.043918	18	0.040556	0.084474	TDRD10	hg38_genes_promoters	6.72791e-09	6.67189	-1
chr1	154609530	154609919	0.07134	10	0.3278	0.25646	ADAR	hg38_genes_promoters	0.0078697	1.70849	0
chr1	154970433	154971175	-0.013447	12	0.15175	0.1652	SHC1	hg38_genes_promoters	0.304843	0.467094	0
chr1	154971199	154971958	-0.042219	10	0.4812	0.52341	SHC1	hg38_genes_promoters	0.141149	0.73909	0
chr1	154989418	154990403	-0.016307	10	0.845	0.86131	FLAD1	hg38_genes_promoters	0.279134	0.497087	0
chr1	155032874	155033272	0.020146	13	0.84723	0.82709	DCST1	hg38_genes_promoters	0.0141144	1.5176	0
chr1	155054393	155054738	-0.018679	10	0.8344	0.85308	ADAM15	hg38_genes_promoters	0.0226716	1.35622	0
chr1	155057754	155057997	0.019321	10	0.8609	0.84158	ADAM15	hg38_genes_promoters	0.0101082	1.62726	0
chr1	155129947	155130245	-0.025521	10	0.1709	0.19642	EFNA1	hg38_genes_promoters	0.16033	0.694534	0
chr1	155130745	155131526	-0.026842	10	0.7009	0.72774	EFNA1	hg38_genes_promoters	0.159602	0.696106	0
chr1	155187240	155187628	-0.029245	14	0.73914	0.76839	KRTCAP2	hg38_genes_promoters	0.0206274	1.38828	0
chr1	155187682	155187889	-0.056268	10	0.6301	0.68637	MUC1	hg38_genes_promoters	0.00123325	2.33138	0
chr1	155187682	155187889	-0.056268	10	0.6301	0.68637	KRTCAP2	hg38_genes_promoters	0.00123325	2.33138	0
chr1	155188606	155188709	0.018232	12	0.77942	0.76118	MUC1	hg38_genes_promoters	0.00964807	1.64301	0
chr1	155188719	155188811	0.062234	10	0.85789	0.79566	MUC1	hg38_genes_promoters	6.40266e-08	5.82343	1
chr1	119367508	119368487	-0.039536	16	0.66537	0.70491	HAO2-IT1	hg38_genes_promoters	0.022427	1.35999	0
chr1	157925417	157925703	0.02025	16	0.86338	0.84313	LOC105371458	hg38_genes_promoters	0.000692788	2.52818	0
chr1	118185337	118185473	-0.012232	10	0.0214	0.033632	SPAG17	hg38_genes_promoters	0.0207532	1.38638	0
chr1	116966931	116967231	-0.016302	13	0.85423	0.87053	PTGFRN	hg38_genes_promoters	0.00832479	1.69058	0
chr1	67833899	67834187	-0.022733	10	0.7118	0.73453	GNG12	hg38_genes_promoters	0.0133056	1.53623	0
chr1	68050473	68050944	-0.036223	27	0.39493	0.43115	DIRAS3	hg38_genes_promoters	0.0162255	1.46883	0
chr1	68051712	68051861	-0.066711	10	0.4325	0.49921	DIRAS3	hg38_genes_promoters	0.000767626	2.49319	0
chr1	68155240	68156034	-0.016978	10	0.8305	0.84748	WLS	hg38_genes_promoters	0.0420647	1.14537	0
chr1	71048031	71048251	-0.026842	12	0.059167	0.086009	PTGER3	hg38_genes_promoters	7.85885e-06	4.10097	0
chr1	71048031	71048251	-0.026842	12	0.059167	0.086009	ZRANB2-AS1	hg38_genes_promoters	7.85885e-06	4.10097	0
chr1	75127429	75127908	-0.030689	10	0.1727	0.20339	LHX8	hg38_genes_promoters	0.346207	0.421484	0
chr1	77632230	77633263	-0.019524	10	0.7177	0.73722	ZZZ3	hg38_genes_promoters	0.111816	0.818444	0
chr1	67430038	67430165	0.015029	11	0.038091	0.023062	SERBP1	hg38_genes_promoters	3.96716e-05	3.51965	0
chr1	78491041	78491157	-0.012613	17	0.0084706	0.021084	PTGFR	hg38_genes_promoters	5.02922e-10	7.66357	-1
chr1	83861255	83861862	-0.025737	10	0.606	0.63174	LOC101927560	hg38_genes_promoters	0.525391	0.263731	0
chr1	83861255	83861862	-0.025737	10	0.606	0.63174	LINC01725	hg38_genes_promoters	0.525391	0.263731	0
chr1	87371635	87372673	-0.027784	10	0.8535	0.88128	LINC01364	hg38_genes_promoters	0.00038669	2.73387	0
chr1	90717489	90717534	0.040289	10	0.2395	0.19921	BARHL2	hg38_genes_promoters	0.0172645	1.44748	0
chr1	90832044	90832449	-0.01955	10	0.1421	0.16165	LINC02609	hg38_genes_promoters	0.200436	0.614733	0
chr1	90850692	90850800	-0.011542	10	0.0033	0.014842	LINC01763	hg38_genes_promoters	2.01392e-07	5.4186	-1
chr1	91328911	91329334	0.016195	10	0.8193	0.80311	HFM1	hg38_genes_promoters	0.758399	0.116591	0
chr1	91948811	91949491	0.018505	32	0.78613	0.76762	BRDT	hg38_genes_promoters	0.0447252	1.12383	0
chr1	81800724	81800758	-0.015043	10	0.0147	0.029743	ADGRL2	hg38_genes_promoters	7.36991e-05	3.30241	0
chr1	93346292	93346382	-0.011621	10	0.0013	0.012921	CCDC18-AS1	hg38_genes_promoters	2.87521e-08	6.12311	-1
chr1	67307788	67307888	-0.010069	13	0.011827	0.021897	IL12RB2	hg38_genes_promoters	0.000524916	2.62503	0
chr1	67134818	67134975	-0.031205	10	0.0279	0.059105	C1orf141	hg38_genes_promoters	0.00167664	2.22603	0
chr1	54715036	54715596	0.015226	10	0.5237	0.50847	TTC4	hg38_genes_promoters	0.163255	0.688038	0
chr1	54886393	54886671	-0.020911	10	0.0903	0.11121	DHCR24	hg38_genes_promoters	0.124635	0.780569	0
chr1	54980461	54980533	-0.013179	10	0.0304	0.043579	TMEM61	hg38_genes_promoters	0.0309037	1.24855	0
chr1	54980461	54980533	-0.013179	10	0.0304	0.043579	LOC105378736	hg38_genes_promoters	0.0309037	1.24855	0
chr1	54998856	54999152	-0.0174	10	0.6946	0.712	BSND	hg38_genes_promoters	0.418007	0.351376	0
chr1	55039753	55039872	-0.01007	12	0.0071667	0.017237	PCSK9	hg38_genes_promoters	2.31109e-08	6.20509	-1
chr1	58784922	58785081	-0.012518	13	0.0046923	0.017211	LINC01135	hg38_genes_promoters	1.5018e-06	4.69694	0
chr1	58784922	58785081	-0.012518	13	0.0046923	0.017211	LOC101926907	hg38_genes_promoters	1.5018e-06	4.69694	0
chr1	67135001	67135280	-0.025121	10	0.1681	0.19322	C1orf141	hg38_genes_promoters	0.65664	0.175454	0
chr1	58784922	58785081	-0.012518	13	0.0046923	0.017211	JUN	hg38_genes_promoters	1.5018e-06	4.69694	0
chr1	60073808	60073887	-0.0167	10	0.0913	0.108	C1orf87	hg38_genes_promoters	0.0266543	1.29972	0
chr1	61406407	61406752	-0.019641	10	0.8524	0.87204	NFIA	hg38_genes_promoters	0.00120174	2.33951	0
chr1	61654144	61654303	-0.010012	18	0.83578	0.84579	MGC34796	hg38_genes_promoters	0.00635751	1.78079	0
chr1	62194683	62194895	0.018958	10	0.1448	0.12584	L1TD1	hg38_genes_promoters	0.258337	0.525649	0
chr1	62263493	62264188	-0.018005	16	0.79031	0.80832	KANK4	hg38_genes_promoters	0.00165052	2.23087	0
chr1	63317852	63317987	-0.016174	10	0.0784	0.094574	LINC00466	hg38_genes_promoters	0.539342	0.25352	0
chr1	65148280	65148445	-0.031611	20	0.04185	0.073461	AK4	hg38_genes_promoters	1.62687e-14	11.708	-1
chr1	65264609	65264869	-0.023332	13	0.026615	0.049948	DNAJC6	hg38_genes_promoters	2.35527e-06	4.5381	0
chr1	59147421	59147790	-0.020247	10	0.8147	0.83495	HSD52	hg38_genes_promoters	0.0246862	1.32661	0
chr1	93682034	93682267	-0.012489	10	0.1073	0.11979	BCAR3	hg38_genes_promoters	0.510314	0.275146	0
chr1	94010906	94011668	0.010807	12	0.588	0.57719	ABCA4	hg38_genes_promoters	0.543752	0.250262	0
chr1	94063142	94063707	-0.013947	10	0.5517	0.56565	ABCA4	hg38_genes_promoters	0.34567	0.422099	0
chr1	109751551	109752051	0.016689	10	0.8449	0.82821	EPS8L3	hg38_genes_promoters	0.148237	0.722307	0
chr1	110017985	110018561	-0.013689	10	0.8678	0.88149	AHCYL1	hg38_genes_promoters	0.00184516	2.19325	0
chr1	110222838	110223102	-0.018216	10	0.8631	0.88132	KCNC4	hg38_genes_promoters	0.0084266	1.68649	0
chr1	110472676	110472891	0.036789	10	0.786	0.74921	CYMP	hg38_genes_promoters	0.00444503	1.89607	0
chr1	110472676	110472891	0.036789	10	0.786	0.74921	LOC105378898	hg38_genes_promoters	0.00444503	1.89607	0
chr1	110606207	110606381	-0.01092	10	0.0173	0.02822	KCNA2	hg38_genes_promoters	0.012631	1.55254	0
chr1	110607919	110608531	-0.019216	22	0.29123	0.31044	KCNA2	hg38_genes_promoters	0.445621	0.327077	0
chr1	111503848	111504416	-0.038282	10	0.4066	0.44488	ADORA3	hg38_genes_promoters	0.21924	0.583005	0
chr1	109712097	109712213	0.012263	12	0.1545	0.14224	GSTM5	hg38_genes_promoters	0.152111	0.713505	0
chr1	111503848	111504416	-0.038282	10	0.4066	0.44488	TMIGD3	hg38_genes_promoters	0.21924	0.583005	0
chr1	112711931	112712432	0.017449	10	0.8479	0.83045	RHOC	hg38_genes_promoters	0.120733	0.791798	0
chr1	112711931	112712432	0.017449	10	0.8479	0.83045	PPM1J	hg38_genes_promoters	0.120733	0.791798	0
chr1	114154864	114155103	-0.02849	13	0.095154	0.12364	SYT6	hg38_genes_promoters	0.00685946	1.75553	0
chr1	114854416	114854831	0.026159	10	0.642	0.61584	SYCP1	hg38_genes_promoters	0.292055	0.48238	0
chr1	114854842	114854926	0.082621	10	0.6102	0.52758	SYCP1	hg38_genes_promoters	7.46032e-09	6.63683	1
chr1	115671079	115671354	-0.025753	10	0.5333	0.55905	VANGL1	hg38_genes_promoters	0.271192	0.507591	0
chr1	115976410	115976466	0.012397	10	0.0199	0.0075029	SLC22A15	hg38_genes_promoters	5.46433e-05	3.40762	0
chr1	116493305	116493551	-0.012984	10	0.8067	0.81968	LOC112268235	hg38_genes_promoters	0.133573	0.758224	0
chr1	112697886	112699549	-0.018302	28	0.81414	0.83245	MOV10	hg38_genes_promoters	0.00454435	1.88908	0
chr1	109669270	109669533	-0.044345	12	0.65042	0.69476	GSTM2	hg38_genes_promoters	0.000104767	3.1775	0
chr1	109657570	109658262	-0.012582	10	0.8191	0.83168	GSTM4	hg38_genes_promoters	0.13164	0.762195	0
chr1	109625343	109625452	0.036114	10	0.8304	0.79429	AMPD2	hg38_genes_promoters	1.59438e-05	3.84968	0
chr1	94623909	94624751	-0.017758	15	0.82807	0.84582	SLC44A3-AS1	hg38_genes_promoters	0.00127274	2.31972	0
chr1	94927487	94927582	-0.010811	10	0.0174	0.028211	CNN3-DT	hg38_genes_promoters	0.00593675	1.80199	0
chr1	94927487	94927582	-0.010811	10	0.0174	0.028211	CNN3	hg38_genes_promoters	0.00593675	1.80199	0
chr1	98045191	98045411	0.013287	10	0.0509	0.037613	MIR2682	hg38_genes_promoters	0.0169995	1.45232	0
chr1	98045191	98045411	0.013287	10	0.0509	0.037613	MIR137HG	hg38_genes_promoters	0.0169995	1.45232	0
chr1	98661345	98661419	-0.013568	10	0.0158	0.029368	SNX7	hg38_genes_promoters	0.00130497	2.31128	0
chr1	99645397	99646238	-0.052625	14	0.47143	0.52405	PALMD	hg38_genes_promoters	0.0180748	1.43221	0
chr1	102853851	102854007	0.056765	18	0.82183	0.76507	LOC112268286	hg38_genes_promoters	2.54782e-12	9.77342	1
chr1	103108123	103108258	-0.012963	10	0.0113	0.024263	COL11A1	hg38_genes_promoters	0.00067236	2.53771	0
chr1	108830573	108830807	-0.077022	12	0.42758	0.50461	AKNAD1	hg38_genes_promoters	0.000112129	3.15208	0
chr1	108876066	108876338	-0.024674	10	0.7768	0.80147	GPSM2	hg38_genes_promoters	0.0704845	0.971541	0
chr1	109190910	109191290	-0.034347	10	0.6786	0.71295	ELAPOR1	hg38_genes_promoters	0.129062	0.768335	0
chr1	109199488	109199998	-0.017695	10	0.1122	0.12989	ELAPOR1	hg38_genes_promoters	0.124021	0.78214	0
chr1	109235302	109235801	-0.035584	10	0.8221	0.85768	SARS1	hg38_genes_promoters	0.036205	1.19599	0
chr1	109268810	109269132	0.034452	12	0.85958	0.82513	CELSR2	hg38_genes_promoters	4.06451e-07	5.16547	1
chr1	109281889	109282354	-0.037605	10	0.18	0.21761	PSRC1	hg38_genes_promoters	0.125632	0.777821	0
chr1	109307231	109307935	-0.036484	13	0.53592	0.57241	MYBPHL	hg38_genes_promoters	0.0466174	1.11132	0
chr1	109317497	109317740	0.013663	10	0.8654	0.85174	SORT1	hg38_genes_promoters	0.0558801	1.0509	0
chr1	109489306	109489855	0.020257	10	0.845	0.82474	ATXN7L2	hg38_genes_promoters	0.349237	0.418523	0
chr1	118185337	118185473	-0.012232	10	0.0214	0.033632	LOC105378930	hg38_genes_promoters	0.0207532	1.38638	0
chr1	158177643	158177782	-0.058267	15	0.26573	0.324	CD1D	hg38_genes_promoters	0.000513249	2.63308	0
chr1	159140798	159141664	-0.050277	13	0.69862	0.74889	AIM2	hg38_genes_promoters	0.00748834	1.72413	0
chr1	159202659	159203692	0.013348	10	0.7574	0.74405	ACKR1	hg38_genes_promoters	0.791164	0.0990878	0
chr1	213988928	213989130	-0.010871	10	0.0109	0.021771	PROX1	hg38_genes_promoters	0.0115428	1.58274	0
chr1	214330641	214331049	-0.035725	12	0.78283	0.81856	SMYD2	hg38_genes_promoters	0.00308155	2.02011	0
chr1	220747895	220748160	-0.010958	15	0.035533	0.046491	MTARC2	hg38_genes_promoters	0.00445674	1.89524	0
chr1	222712217	222712449	0.013106	11	0.049545	0.036439	AIDA	hg38_genes_promoters	1.19234e-05	3.95188	0
chr1	222712217	222712449	0.013106	11	0.049545	0.036439	BROX	hg38_genes_promoters	1.19234e-05	3.95188	0
chr1	223393275	223393512	0.041692	20	0.1907	0.14901	CCDC185	hg38_genes_promoters	0.00361039	1.9664	0
chr1	223701159	223701670	0.02341	10	0.8564	0.83299	CAPN2	hg38_genes_promoters	0.00520251	1.84581	0
chr1	223756598	223757093	-0.023789	14	0.85557	0.87936	CAPN2	hg38_genes_promoters	4.00218e-05	3.51624	0
chr1	213988928	213989130	-0.010871	10	0.0109	0.021771	PROX1-AS1	hg38_genes_promoters	0.0115428	1.58274	0
chr1	223758148	223758646	-0.016605	14	0.85371	0.87032	CAPN2	hg38_genes_promoters	0.000519229	2.62854	0
chr1	223821097	223821790	-0.029446	15	0.83947	0.86891	TP53BP2	hg38_genes_promoters	0.00545282	1.83112	0
chr1	224175727	224175879	-0.044061	18	0.0805	0.12456	DEGS1	hg38_genes_promoters	2.02018e-15	12.5038	-1
chr1	225465538	225466133	-0.016696	15	0.73573	0.75243	LINC02765	hg38_genes_promoters	0.266861	0.51378	0
chr1	225508621	225509561	-0.01323	13	0.79877	0.812	ENAH	hg38_genes_promoters	0.0458968	1.11567	0
chr1	225828628	225828893	0.019005	10	0.8002	0.78119	EPHX1	hg38_genes_promoters	0.102414	0.847275	0
chr1	225847875	225848578	0.024379	10	0.7328	0.70842	TMEM63A	hg38_genes_promoters	0.149463	0.719349	0
chr1	225911815	225912082	-0.018747	10	0.7072	0.72595	LEFTY1	hg38_genes_promoters	0.046593	1.11132	0
chr1	225921837	225922118	0.017363	12	0.86383	0.84647	PYCR2	hg38_genes_promoters	0.0467333	1.11078	0
chr1	223759315	223759450	-0.014753	10	0.8593	0.87405	CAPN2	hg38_genes_promoters	0.0119136	1.57265	0
chr1	226408624	226408795	-0.019364	12	0.81625	0.83561	PARP1	hg38_genes_promoters	0.00323673	2.00308	0
chr1	211829451	211829771	-0.042382	14	0.12929	0.17167	LPGAT1-AS1	hg38_genes_promoters	0.00209507	2.15207	0
chr1	209652326	209652598	0.024811	12	0.79525	0.77044	LAMB3	hg38_genes_promoters	0.0338678	1.21751	0
chr1	206557366	206557445	0.010904	12	0.030333	0.01943	RASSF5	hg38_genes_promoters	3.21906e-05	3.5975	0
chr1	206728622	206728989	-0.015837	13	0.18431	0.20014	MAPKAPK2	hg38_genes_promoters	0.170436	0.673584	0
chr1	206772301	206773250	-0.017514	10	0.3266	0.34411	IL10	hg38_genes_promoters	0.338942	0.429514	0
chr1	206865150	206865571	-0.017811	10	0.5844	0.60221	IL20	hg38_genes_promoters	0.230723	0.565377	0
chr1	207051164	207051460	0.02459	10	0.3767	0.35211	YOD1	hg38_genes_promoters	0.532645	0.258166	0
chr1	207669155	207669702	0.017825	41	0.074008	0.056183	CR1L	hg38_genes_promoters	0.449954	0.323444	0
chr1	207801836	207802560	-0.011	14	0.65614	0.66714	MIR29C	hg38_genes_promoters	0.303837	0.468288	0
chr1	209938140	209938197	0.014304	10	0.0928	0.078496	SYT14	hg38_genes_promoters	0.0346976	1.21035	0
chr1	207801836	207802560	-0.011	14	0.65614	0.66714	MIR29B2	hg38_genes_promoters	0.303837	0.468288	0
chr1	207823636	207823723	-0.050178	10	0.2416	0.29178	MIR29B2CHG	hg38_genes_promoters	0.0305522	1.25224	0
chr1	207910286	207910512	-0.025687	10	0.0673	0.092987	LOC107985253	hg38_genes_promoters	0.0366893	1.19192	0
chr1	207958822	207959033	-0.027863	10	0.0654	0.093263	LINC02767	hg38_genes_promoters	4.04666e-05	3.51264	0
chr1	208217548	208217934	0.022966	14	0.82293	0.79996	PLXNA2	hg38_genes_promoters	0.0556603	1.05218	0
chr1	209428162	209428452	0.017053	10	0.761	0.74395	MIR205HG	hg38_genes_promoters	0.259672	0.52397	0
chr1	209547781	209548485	-0.024292	10	0.742	0.76629	LOC105372898	hg38_genes_promoters	0.0530764	1.0686	0
chr1	209618478	209618815	0.020357	12	0.6095	0.58914	LAMB3	hg38_genes_promoters	0.290723	0.483757	0
chr1	209623575	209623795	0.025927	11	0.85436	0.82844	MIR4260	hg38_genes_promoters	0.0114363	1.58542	0
chr1	207822673	207823616	-0.024184	13	0.38008	0.40426	MIR29B2CHG	hg38_genes_promoters	0.395574	0.372629	0
chr1	226982519	226982801	0.012538	13	0.85023	0.83769	COQ8A	hg38_genes_promoters	0.193885	0.626285	0
chr1	227747606	227748060	-0.022711	12	0.83983	0.86254	SNAP47	hg38_genes_promoters	0.000237048	2.9011	0
chr1	228006413	228006691	-0.010686	27	0.018383	0.029069	WNT3A	hg38_genes_promoters	0.00028613	2.83643	0
chr1	236753123	236753834	-0.024909	10	0.7398	0.76471	ACTN2	hg38_genes_promoters	0.19546	0.623624	0
chr1	241640501	241640734	0.011697	21	0.044857	0.03316	OPN3	hg38_genes_promoters	1.2329e-06	4.76946	0
chr1	241640501	241640734	0.011697	21	0.044857	0.03316	CHML	hg38_genes_promoters	1.2329e-06	4.76946	0
chr1	242449845	242450148	-0.021822	10	0.7222	0.74402	PLD5	hg38_genes_promoters	0.216279	0.587717	0
chr1	245788987	245789282	-0.016449	10	0.8596	0.87605	SMYD3	hg38_genes_promoters	0.00337066	1.98942	0
chr1	246775828	246775960	-0.016221	10	0.8712	0.88742	LINC01341	hg38_genes_promoters	0.00397811	1.93321	0
chr1	246782726	246783121	-0.01333	10	0.11507	0.1284	LINC01341	hg38_genes_promoters	0.00900663	1.66514	0
chr1	247105079	247105318	-0.021003	10	0.769	0.79	FLJ39095	hg38_genes_promoters	0.240029	0.551441	0
chr1	236542575	236543173	-0.055364	10	0.7801	0.83546	LGALS8	hg38_genes_promoters	0.0476087	1.10459	0
chr1	247105079	247105318	-0.021003	10	0.769	0.79	ZNF669	hg38_genes_promoters	0.240029	0.551441	0
chr1	247329818	247330174	-0.020653	10	0.7834	0.80405	ZNF496	hg38_genes_promoters	0.146612	0.726205	0
chr1	247415144	247415722	-0.023484	10	0.4942	0.51768	NLRP3	hg38_genes_promoters	0.35326	0.414136	0
chr1	247518426	247518488	-0.0281	11	0.373	0.4011	GCSAML	hg38_genes_promoters	0.0996215	0.856809	0
chr1	247530841	247531018	-0.015489	24	0.46596	0.48145	GCSAML-AS1	hg38_genes_promoters	0.078807	0.933941	0
chr1	247548962	247549210	-0.014091	10	0.0659	0.079991	GCSAML	hg38_genes_promoters	0.280754	0.49531	0
chr1	247640399	247640663	0.014474	10	0.856	0.84153	LOC102724446	hg38_genes_promoters	0.111606	0.819042	0
chr1	248691627	248691791	0.01335	14	0.86207	0.84872	LYPD9P	hg38_genes_promoters	0.0079043	1.70712	0
chr1	248816514	248816854	-0.023475	10	0.6718	0.69527	SH3BP5L	hg38_genes_promoters	0.368452	0.398602	0
chr1	247329393	247329464	-0.015456	10	0.8456	0.86106	ZNF496	hg38_genes_promoters	0.0777432	0.938889	0
chr1	235651025	235651187	-0.024636	12	0.07725	0.10189	GNG4	hg38_genes_promoters	0.00296678	2.03105	0
chr1	235440672	235440990	-0.0235	10	0.8548	0.8783	TBCE	hg38_genes_promoters	0.00802937	1.70137	0
chr1	235161267	235161354	-0.012292	13	0.0025385	0.014831	RBM34	hg38_genes_promoters	1.49052e-06	4.69694	0
chr1	228107899	228108284	0.017052	10	0.8148	0.79775	MRPL55	hg38_genes_promoters	0.112645	0.816259	0
chr1	228145268	228145617	0.029075	12	0.87008	0.84101	GUK1	hg38_genes_promoters	5.12085e-05	3.43054	0
chr1	228211699	228211848	0.031852	11	0.86027	0.82842	OBSCN	hg38_genes_promoters	3.01678e-05	3.61586	0
chr1	228215655	228215882	0.032835	13	0.85554	0.8227	OBSCN	hg38_genes_promoters	4.25642e-05	3.49317	0
chr1	228276564	228276720	-0.02218	14	0.52643	0.54861	OBSCN	hg38_genes_promoters	0.481746	0.297132	0
chr1	228352939	228353094	0.037738	10	0.8653	0.82756	OBSCN	hg38_genes_promoters	9.66206e-06	4.02462	0
chr1	229344238	229344432	-0.025805	12	0.70225	0.72805	CCSAP	hg38_genes_promoters	0.222143	0.578279	0
chr1	230057765	230058003	-0.029316	10	0.468	0.49732	GALNT2	hg38_genes_promoters	0.0942633	0.874614	0
chr1	230254275	230255173	-0.023453	10	0.8717	0.89515	GALNT2	hg38_genes_promoters	0.000168431	3.01603	0
chr1	230713942	230714272	-0.023667	12	0.273	0.29667	AGT	hg38_genes_promoters	0.411426	0.357522	0
chr1	230921674	230922386	-0.012568	10	0.8758	0.88837	TTC13	hg38_genes_promoters	0.0119926	1.57087	0
chr1	231020387	231021031	-0.029226	10	0.2653	0.29453	MIR1182	hg38_genes_promoters	0.167672	0.678602	0
chr1	231027318	231027806	-0.024839	16	0.70444	0.72928	FAM89A	hg38_genes_promoters	0.0317667	1.23913	0
chr1	231339335	231339599	0.067312	16	0.68931	0.622	SPRTN	hg38_genes_promoters	1.63633e-07	5.49002	1
chr1	231818318	231819068	0.02418	10	0.7769	0.75272	DISC1	hg38_genes_promoters	0.44453	0.327914	0
chr1	232949385	232949901	-0.027211	10	0.8476	0.87481	NTPCR	hg38_genes_promoters	0.000132928	3.09672	0
chr1	232986334	232986514	0.019772	12	0.84017	0.82039	PCNX2	hg38_genes_promoters	0.0192829	1.41023	0
chr1	232999672	233000361	-0.011194	10	0.8598	0.87099	PCNX2	hg38_genes_promoters	0.140336	0.741174	0
chr1	233613627	233613705	-0.014231	13	0.034231	0.048462	KCNK1	hg38_genes_promoters	0.00053328	2.61937	0
chr1	206453043	206453384	-0.016446	15	0.87113	0.88758	SRGAP2	hg38_genes_promoters	2.50271e-05	3.68561	0
chr1	205849959	205850295	-0.093807	21	0.36995	0.46376	PM20D1	hg38_genes_promoters	0.00083361	2.46806	0
chr1	205802159	205802487	-0.020411	10	0.8552	0.87561	SLC41A1	hg38_genes_promoters	0.0340993	1.21572	0
chr1	205071934	205072119	-0.01485	10	0.8141	0.82895	CNTN2	hg38_genes_promoters	0.0389935	1.17156	0
chr1	165445373	165445933	-0.050435	10	0.5153	0.56573	RXRG	hg38_genes_promoters	0.0761242	0.94563	0
chr1	166490024	166490301	-0.012491	10	0.0623	0.074791	LINC01675	hg38_genes_promoters	1	0	0
chr1	166989442	166989631	0.047174	10	0.8537	0.80653	MAEL	hg38_genes_promoters	5.77725e-07	5.03823	1
chr1	167721139	167721516	-0.041165	10	0.0103	0.051465	MPZL1	hg38_genes_promoters	0.000170605	3.01169	0
chr1	169460407	169460518	0.017623	12	0.10267	0.085044	CCDC181	hg38_genes_promoters	0.217778	0.585168	0
chr1	169708171	169708716	-0.044025	10	0.3781	0.42213	SELL	hg38_genes_promoters	0.168321	0.677529	0
chr1	172450376	172450751	-0.029355	12	0.54025	0.56961	C1orf105	hg38_genes_promoters	0.140188	0.741428	0
chr1	172658924	172659401	0.020402	10	0.8588	0.8384	FASLG	hg38_genes_promoters	0.0356641	1.20132	0
chr1	165424850	165425867	-0.018024	10	0.7613	0.77932	RXRG	hg38_genes_promoters	0.072249	0.962939	0
chr1	173206873	173207384	-0.016674	10	0.0545	0.071174	TNFSF4	hg38_genes_promoters	0.572178	0.23024	0
chr1	174799517	174799929	-0.020877	10	0.0647	0.085577	RABGAP1L	hg38_genes_promoters	0.00629264	1.78337	0
chr1	175193270	175193525	-0.051147	10	0.3028	0.35395	KIAA0040	hg38_genes_promoters	0.0330557	1.2252	0
chr1	177032571	177033364	0.012582	21	0.74157	0.72899	ASTN1	hg38_genes_promoters	0.0229886	1.35113	0
chr1	178038060	178038148	-0.019143	14	0.0094286	0.028571	CRYZL2P-SEC16B	hg38_genes_promoters	1.13168e-09	7.34914	-1
chr1	178038060	178038148	-0.019143	14	0.0094286	0.028571	CRYZL2P	hg38_genes_promoters	1.13168e-09	7.34914	-1
chr1	178486957	178487095	0.015147	15	0.1282	0.11305	CLEC20A	hg38_genes_promoters	0.0130049	1.54415	0
chr1	178500118	178500620	-0.019942	10	0.8149	0.83484	CLEC20A	hg38_genes_promoters	0.0257856	1.31178	0
chr1	179085527	179085901	0.014154	12	0.87775	0.8636	TOR3A	hg38_genes_promoters	0.0275664	1.28854	0
chr1	173917854	173918436	-0.016282	10	0.8189	0.83518	SERPINC1	hg38_genes_promoters	0.196842	0.621153	0
chr1	165356729	165356788	-0.011039	10	0.0197	0.030739	LMX1A	hg38_genes_promoters	0.0112372	1.59042	0
chr1	162365201	162365565	0.028838	10	0.8585	0.82966	NOS1AP	hg38_genes_promoters	0.00682529	1.75742	0
chr1	161215079	161215395	-0.022285	10	0.0743	0.096585	FCER1G	hg38_genes_promoters	0.0233202	1.34585	0
chr1	159202659	159203692	0.013348	10	0.7574	0.74405	CADM3-AS1	hg38_genes_promoters	0.791164	0.0990878	0
chr1	159204365	159204953	-0.024174	10	0.2463	0.27047	ACKR1	hg38_genes_promoters	0.312253	0.458346	0
chr1	159826283	159826868	0.018426	11	0.31355	0.29512	SLAMF8	hg38_genes_promoters	0.57406	0.228925	0
chr1	159872977	159873387	0.014011	14	0.84093	0.82692	VSIG8	hg38_genes_promoters	0.0937741	0.87634	0
chr1	159872977	159873387	0.014011	14	0.84093	0.82692	SNHG28	hg38_genes_promoters	0.0937741	0.87634	0
chr1	159900201	159900309	-0.015761	10	0.1446	0.16036	MIR4259	hg38_genes_promoters	0.292144	0.482368	0
chr1	159900201	159900309	-0.015761	10	0.1446	0.16036	CFAP45	hg38_genes_promoters	0.292144	0.482368	0
chr1	160176045	160176552	-0.01077	10	0.851	0.86177	ATP1A4	hg38_genes_promoters	0.062078	1.01485	0
chr1	160285840	160286554	-0.013729	13	0.77754	0.79127	PEX19	hg38_genes_promoters	0.334479	0.434443	0
chr1	160285840	160286554	-0.013729	13	0.77754	0.79127	DCAF8	hg38_genes_promoters	0.334479	0.434443	0
chr1	160646805	160647334	-0.022797	12	0.17967	0.20246	SLAMF1	hg38_genes_promoters	0.120434	0.792441	0
chr1	160951063	160951418	0.037842	10	0.786	0.74816	ITLN2	hg38_genes_promoters	0.0618423	1.01611	0
chr1	161038904	161038988	0.020277	10	0.0597	0.039423	F11R	hg38_genes_promoters	4.91393e-07	5.09729	1
chr1	161038904	161038988	0.020277	10	0.0597	0.039423	TSTD1	hg38_genes_promoters	4.91393e-07	5.09729	1
chr1	161040631	161040855	-0.030195	10	0.8217	0.85189	USF1	hg38_genes_promoters	6.8565e-06	4.15254	0
chr1	161089453	161089597	0.031755	10	0.5902	0.55844	NECTIN4	hg38_genes_promoters	0.181567	0.650106	0
chr1	161117959	161118011	-0.016547	10	0.0214	0.037947	NIT1	hg38_genes_promoters	0.0218541	1.36825	0
chr1	161162958	161163105	-0.010284	10	0.8458	0.85608	USP21	hg38_genes_promoters	0.157695	0.700374	0
chr1	161198398	161198661	0.017842	12	0.65683	0.63899	NDUFS2	hg38_genes_promoters	0.213992	0.591433	0
chr1	179591533	179591667	-0.06064	13	0.093692	0.15433	TDRD5	hg38_genes_promoters	2.67394e-11	8.82142	-1
chr1	54623786	54624286	-0.028289	10	0.8075	0.83579	FAM151A	hg38_genes_promoters	0.00598094	1.79948	0
chr1	179818742	179818956	0.020805	10	0.6687	0.64789	LOC105371634	hg38_genes_promoters	0.28337	0.491956	0
chr1	180928421	180928572	0.048384	10	0.8327	0.78432	KIAA1614	hg38_genes_promoters	0.0452434	1.12009	0
chr1	201888372	201888659	-0.017789	10	0.186	0.20379	SHISA4	hg38_genes_promoters	0.307096	0.464437	0
chr1	202007580	202008325	-0.026589	10	0.7492	0.77579	ELF3	hg38_genes_promoters	0.0418512	1.14666	0
chr1	202009842	202010439	-0.022022	12	0.54925	0.57127	ELF3	hg38_genes_promoters	0.400059	0.368366	0
chr1	202013329	202013942	0.011429	17	0.84494	0.83351	ELF3	hg38_genes_promoters	0.162683	0.689427	0
chr1	202185896	202186702	-0.015562	12	0.73933	0.7549	PTPRVP	hg38_genes_promoters	0.141922	0.737482	0
chr1	203086081	203086351	0.02808	10	0.8337	0.80562	MYOG	hg38_genes_promoters	0.0137549	1.52555	0
chr1	203128897	203129098	0.020009	12	0.85233	0.83232	ADORA1	hg38_genes_promoters	0.00273421	2.05969	0
chr1	203223153	203223639	0.022969	15	0.82907	0.8061	CHIT1	hg38_genes_promoters	0.00311942	2.01582	0
chr1	201828312	201828594	-0.036818	10	0.7282	0.76502	IPO9	hg38_genes_promoters	0.0552566	1.05517	0
chr1	203351009	203351604	-0.048133	18	0.18183	0.22997	FMOD	hg38_genes_promoters	0.0190201	1.41481	0
chr1	203765038	203765467	0.032891	13	0.56892	0.53603	LAX1	hg38_genes_promoters	0.106706	0.833091	0
chr1	203795643	203795769	-0.017747	10	0.0214	0.039147	ZC3H11A	hg38_genes_promoters	1.16772e-05	3.95684	0
chr1	203861565	203861669	-0.010637	10	0.004	0.014637	SNRPE	hg38_genes_promoters	0.000108133	3.16546	0
chr1	204196952	204197772	0.027692	13	0.75077	0.72308	KISS1	hg38_genes_promoters	0.0304989	1.25289	0
chr1	204369244	204369889	-0.023013	11	0.207	0.23001	LINC00628	hg38_genes_promoters	0.120721	0.791798	0
chr1	204978946	204979110	0.012368	10	0.886	0.87363	NFASC	hg38_genes_promoters	0.0141408	1.51726	0
chr1	204997014	204997188	0.037421	10	0.885	0.84758	NFASC	hg38_genes_promoters	3.00718e-10	7.85562	1
chr1	205043111	205043387	0.018196	28	0.056143	0.037946	CNTN2	hg38_genes_promoters	6.83473e-05	3.32892	0
chr1	203495657	203496233	0.013168	10	0.8008	0.78763	OPTC	hg38_genes_promoters	0.176266	0.660848	0
chr1	201718609	201718781	0.024953	10	0.8589	0.83395	MIR5191	hg38_genes_promoters	0.00229028	2.11984	0
chr1	201399773	201399868	0.024047	10	0.2051	0.18105	LAD1	hg38_genes_promoters	0.0565032	1.04711	0
chr1	201386277	201386769	0.014858	10	0.8157	0.80084	LAD1	hg38_genes_promoters	0.348031	0.419555	0
chr1	180940562	180941233	0.019723	12	0.85017	0.83044	KIAA1614	hg38_genes_promoters	0.00889978	1.66877	0
chr1	181317661	181317716	-0.012612	10	0.014	0.026612	CACNA1E	hg38_genes_promoters	0.607358	0.207142	0
chr1	182953024	182953090	0.063437	10	0.2487	0.18526	SHCBP1L	hg38_genes_promoters	3.6354e-05	3.54888	0
chr1	183185961	183186113	-0.018827	14	0.077	0.095827	LAMC2	hg38_genes_promoters	0.0235947	1.34243	0
chr1	183418349	183418441	-0.013195	10	0.0167	0.029895	NMNAT2	hg38_genes_promoters	1.54574e-06	4.68657	0
chr1	183804624	183805068	-0.035151	10	0.4004	0.43555	RGL1	hg38_genes_promoters	0.484572	0.29493	0
chr1	184386086	184386357	-0.018737	10	0.177	0.19574	C1orf21	hg38_genes_promoters	0.0351135	1.20615	0
chr1	197735586	197735948	-0.041929	17	0.86129	0.90322	DENND1B	hg38_genes_promoters	2.34481e-14	11.5924	-1
chr1	200042303	200042439	-0.018382	10	0.037	0.055382	NR5A2	hg38_genes_promoters	0.0883324	0.895699	0
chr1	200894816	200895095	0.014847	10	0.8629	0.84805	INAVA	hg38_genes_promoters	0.167908	0.678209	0
chr1	200911829	200911922	0.038916	10	0.7806	0.74168	INAVA	hg38_genes_promoters	0.00203527	2.16189	0
chr1	200916485	200916729	0.030697	12	0.71042	0.67972	MROH3P	hg38_genes_promoters	0.0197028	1.40293	0
chr1	201127102	201127575	0.016528	14	0.76057	0.74404	ASCL5	hg38_genes_promoters	0.0559602	1.05062	0
chr1	201146412	201146835	0.01681	10	0.8768	0.85999	TMEM9	hg38_genes_promoters	0.0731018	0.959242	0
chr1	201364304	201365095	0.018761	20	0.82355	0.80479	TNNT2	hg38_genes_promoters	0.0158167	1.47845	0
chr1	201367992	201368504	0.018259	12	0.73392	0.71566	TNNT2	hg38_genes_promoters	0.390651	0.377143	0
chr1	201373986	201374607	-0.014649	10	0.5744	0.58905	TNNT2	hg38_genes_promoters	0.730268	0.132407	0
chr1	201377574	201377866	-0.037128	10	0.7294	0.76653	TNNT2	hg38_genes_promoters	0.0113858	1.58673	0
chr1	201378197	201379107	-0.011876	14	0.8135	0.82538	TNNT2	hg38_genes_promoters	0.0794515	0.930802	0
chr1	180195554	180196153	-0.012608	10	0.8085	0.82111	QSOX1	hg38_genes_promoters	0.629875	0.192431	0
chr1	54547843	54548183	-0.038976	10	0.0545	0.093476	ACOT11	hg38_genes_promoters	1.38305e-05	3.8949	0
chr1	112957082	112957361	0.063445	10	0.3944	0.33095	SLC16A1	hg38_genes_promoters	0.00155091	2.25134	0
chr1	54405092	54405359	-0.010884	20	0.0101	0.020984	SSBP3	hg38_genes_promoters	1.41031e-08	6.39417	-1
chr1	12029983	12030206	-0.016498	13	0.79731	0.81381	MIIP	hg38_genes_promoters	0.0106486	1.60951	0
chr1	12125377	12125882	-0.017095	12	0.52225	0.53935	TNFRSF8	hg38_genes_promoters	0.561922	0.23735	0
chr1	12191139	12191518	0.023188	21	0.83514	0.81195	MIR4632	hg38_genes_promoters	0.000571939	2.59584	0
chr1	12191139	12191518	0.023188	21	0.83514	0.81195	TNFRSF1B	hg38_genes_promoters	0.000571939	2.59584	0
chr1	12191524	12191592	0.018337	10	0.8996	0.88126	TNFRSF1B	hg38_genes_promoters	0.000243662	2.89199	0
chr1	12191524	12191592	0.018337	10	0.8996	0.88126	MIR4632	hg38_genes_promoters	0.000243662	2.89199	0
chr1	12478222	12478334	-0.05548	10	0.6078	0.66328	VPS13D	hg38_genes_promoters	0.00259645	2.07714	0
chr1	12496513	12497241	-0.013037	17	0.81006	0.8231	VPS13D	hg38_genes_promoters	0.0438391	1.1308	0
chr1	11858803	11858989	-0.015963	10	0.2123	0.22826	NPPB	hg38_genes_promoters	0.440616	0.331527	0
chr1	12505851	12506412	-0.013939	10	0.8648	0.87874	SNORA59A	hg38_genes_promoters	0.00849404	1.68421	0
chr1	13730864	13731205	-0.011392	10	0.0798	0.091192	PRDM2	hg38_genes_promoters	0.4972	0.285332	0
chr1	14419725	14419896	0.024311	14	0.85743	0.83312	KAZN-AS1	hg38_genes_promoters	0.0157152	1.48113	0
chr1	15305004	15305479	-0.034353	10	0.5427	0.57705	FHAD1	hg38_genes_promoters	0.10116	0.851877	0
chr1	15324059	15324441	-0.021877	10	0.6131	0.63498	FHAD1	hg38_genes_promoters	0.655241	0.176271	0
chr1	15326543	15326951	-0.024698	15	0.7986	0.8233	FHAD1	hg38_genes_promoters	0.000459392	2.67189	0
chr1	15735673	15736399	-0.013664	16	0.70713	0.72079	SLC25A34	hg38_genes_promoters	0.685827	0.157878	0
chr1	15736611	15736784	-0.028158	10	0.775	0.80316	SLC25A34	hg38_genes_promoters	0.0569608	1.04446	0
chr1	15738537	15738756	-0.036116	10	0.7182	0.75432	SLC25A34	hg38_genes_promoters	0.000774026	2.49094	0
chr1	12596353	12596570	-0.031675	10	0.4934	0.52507	DHRS3	hg38_genes_promoters	0.226563	0.571322	0
chr1	15756384	15756650	0.025321	10	0.0859	0.060579	FBLIM1	hg38_genes_promoters	0.113748	0.812973	0
chr1	11828659	11828983	-0.012145	12	0.87742	0.88956	CLCN6	hg38_genes_promoters	0.0404159	1.15869	0
chr1	11115125	11116151	-0.025399	13	0.85538	0.88078	MTOR	hg38_genes_promoters	0.000727566	2.51239	0
chr1	7770042	7770408	-0.041422	10	0.8107	0.85212	VAMP3	hg38_genes_promoters	0.000181767	2.9896	0
chr1	7784563	7784682	-0.020834	13	0.25354	0.27437	PER3	hg38_genes_promoters	0.395116	0.372914	0
chr1	7853397	7853830	-0.022786	10	0.7623	0.78509	UTS2	hg38_genes_promoters	0.0237624	1.33997	0
chr1	8317939	8317978	0.012737	10	0.032	0.019263	SLC45A1	hg38_genes_promoters	0.0037613	1.95201	0
chr1	8323754	8324085	-0.019081	11	0.67891	0.69799	SLC45A1	hg38_genes_promoters	0.177359	0.658761	0
chr1	9025691	9026589	0.021341	17	0.84406	0.82272	SLC2A7	hg38_genes_promoters	0.00843154	1.68637	0
chr1	54406095	54406149	-0.023615	10	0.0264	0.050015	SSBP3	hg38_genes_promoters	0.00548401	1.82955	0
chr1	9183113	9183260	0.014547	18	0.039944	0.025397	MIR34AHG	hg38_genes_promoters	0.879024	0.0544896	0
chr1	11608311	11608625	0.026113	10	0.8459	0.81979	LINC01647	hg38_genes_promoters	0.00348912	1.97768	0
chr1	9595939	9596233	0.011286	14	0.857	0.84571	TMEM201	hg38_genes_promoters	0.218804	0.583704	0
chr1	9687980	9688134	0.042349	15	0.2232	0.18085	PIK3CD	hg38_genes_promoters	4.96644e-05	3.44094	0
chr1	9715855	9715938	0.019897	10	0.6838	0.6639	PIK3CD	hg38_genes_promoters	0.229326	0.567498	0
chr1	9824195	9824295	0.017097	10	0.0314	0.014303	CLSTN1	hg38_genes_promoters	0.00102527	2.39593	0
chr1	9824673	9824882	-0.020896	10	0.1857	0.2066	CLSTN1	hg38_genes_promoters	0.146633	0.726205	0
chr1	10211356	10211675	-0.020689	10	0.0391	0.059789	KIF1B	hg38_genes_promoters	0.00199213	2.16863	0
chr1	10535256	10535732	0.013529	10	0.8912	0.87767	PEX14	hg38_genes_promoters	0.172229	0.669574	0
chr1	10705900	10706188	0.017821	10	0.8424	0.82458	CASZ1	hg38_genes_promoters	0.0245049	1.32868	0
chr1	10796874	10797114	-0.033401	10	0.1643	0.1977	CASZ1	hg38_genes_promoters	0.142945	0.734917	0
chr1	9687980	9688134	0.042349	15	0.2232	0.18085	PIK3CD-AS2	hg38_genes_promoters	4.96644e-05	3.44094	0
chr1	15942574	15942812	-0.023668	10	0.7977	0.82137	ZBTB17	hg38_genes_promoters	0.00420899	1.91507	0
chr1	15943648	15943756	0.031774	10	0.8683	0.83653	ZBTB17	hg38_genes_promoters	1.08976e-05	3.98122	0
chr1	15944161	15944273	0.018111	10	0.8489	0.83079	ZBTB17	hg38_genes_promoters	0.00122643	2.33284	0
chr1	17755279	17755399	-0.016605	10	0.4765	0.49311	ACTL8	hg38_genes_promoters	0.47338	0.303781	0
chr1	18883177	18883320	0.025563	10	0.8843	0.85874	MIR4695	hg38_genes_promoters	8.94595e-05	3.23363	0
chr1	18957447	18957908	0.046895	15	0.57033	0.52344	IFFO2	hg38_genes_promoters	0.0236815	1.34104	0
chr1	19077998	19078781	-0.020508	13	0.87838	0.89889	UBR4	hg38_genes_promoters	0.000196409	2.9644	0
chr1	19081383	19081682	-0.024989	10	0.0988	0.12379	UBR4	hg38_genes_promoters	0.00588129	1.80477	0
chr1	19099917	19100459	-0.0129	10	0.8574	0.8703	UBR4	hg38_genes_promoters	0.0450183	1.12163	0
chr1	19220785	19221366	-0.029304	10	0.4407	0.47	EMC1	hg38_genes_promoters	0.335361	0.433418	0
chr1	19222687	19223171	0.019312	10	0.8502	0.83089	EMC1	hg38_genes_promoters	0.00244916	2.09762	0
chr1	17638640	17639177	0.014288	10	0.8207	0.80641	ARHGEF10L	hg38_genes_promoters	0.0861016	0.904546	0
chr1	19274205	19274280	0.036384	10	0.0787	0.042316	AKR7L	hg38_genes_promoters	0.0174802	1.44408	0
chr1	19923888	19924204	-0.029008	13	0.71654	0.74555	PLA2G2E	hg38_genes_promoters	0.0502323	1.08694	0
chr1	20242976	20243080	-0.010458	10	0.8007	0.81116	LINC01757	hg38_genes_promoters	0.28494	0.490228	0
chr1	20485020	20485110	-0.018584	10	0.0281	0.046684	CAMK2N1	hg38_genes_promoters	0.000307076	2.812	0
chr1	20637576	20637908	-0.018742	10	0.8671	0.88584	PINK1	hg38_genes_promoters	0.000334121	2.78089	0
chr1	21257050	21257887	-0.023319	18	0.81489	0.83821	ECE1	hg38_genes_promoters	0.000609747	2.57243	0
chr1	21345314	21345383	-0.0127	10	0.0168	0.0295	ECE1	hg38_genes_promoters	0.000404764	2.71761	0
chr1	21550997	21551288	-0.035342	10	0.7525	0.78784	ALPL	hg38_genes_promoters	0.00631028	1.78277	0
chr1	21569467	21570330	-0.048063	10	0.692	0.74006	ALPL	hg38_genes_promoters	0.0527195	1.07058	0
chr1	19645326	19645563	0.068801	18	0.22222	0.15342	NBL1	hg38_genes_promoters	3.60818e-09	6.91252	1
chr1	17613957	17614286	-0.013491	10	0.6644	0.67789	ARHGEF10L	hg38_genes_promoters	0.770157	0.110233	0
chr1	17406028	17406728	-0.023473	12	0.37592	0.39939	RCC2-AS1	hg38_genes_promoters	0.394226	0.373764	0
chr1	17222987	17223468	0.012963	10	0.8357	0.82274	PADI1	hg38_genes_promoters	0.192244	0.629056	0
chr1	15946059	15946385	0.010648	12	0.86383	0.85319	ZBTB17	hg38_genes_promoters	0.193873	0.626285	0
chr1	15952785	15953023	-0.023538	10	0.0841	0.10764	ZBTB17	hg38_genes_promoters	0.00225417	2.12496	0
chr1	16048968	16049238	0.017975	10	0.2899	0.27192	CLCNKB	hg38_genes_promoters	0.727426	0.133829	0
chr1	16134079	16134308	-0.028895	13	0.71592	0.74482	EPHA2	hg38_genes_promoters	0.035835	1.19979	0
chr1	16207576	16207736	0.088085	13	0.48792	0.39984	ARHGEF19	hg38_genes_promoters	7.62115e-05	3.29112	0
chr1	16218127	16218508	-0.029453	10	0.6966	0.72605	ANO7L1	hg38_genes_promoters	0.074947	0.951195	0
chr1	16228355	16228489	-0.05081	13	0.30923	0.36004	ANO7L1	hg38_genes_promoters	0.0267206	1.29895	0
chr1	16630937	16631138	0.022443	24	0.88192	0.85947	CROCCP2	hg38_genes_promoters	6.09922e-12	9.4219	1
chr1	16692889	16693012	0.029827	14	0.14329	0.11346	ESPNP	hg38_genes_promoters	0.212544	0.593671	0
chr1	16759280	16759354	0.014226	10	0.1607	0.14647	MST1L	hg38_genes_promoters	0.30986	0.461147	0
chr1	16859766	16859890	0.02903	13	0.58438	0.55535	MIR3675	hg38_genes_promoters	0.0448642	1.12265	0
chr1	16871066	16871260	0.010209	13	0.81431	0.8041	LOC112267871	hg38_genes_promoters	0.00920447	1.65776	0
chr1	16872396	16872670	-0.040783	16	0.3105	0.35128	LOC112267871	hg38_genes_promoters	0.025506	1.31539	0
chr1	16872743	16872889	-0.047526	14	0.23729	0.28481	LOC112267871	hg38_genes_promoters	0.000234013	2.90377	0
chr1	16922121	16922677	0.014118	10	0.7029	0.68878	CROCC	hg38_genes_promoters	0.299995	0.473031	0
chr1	16929860	16930082	0.022629	10	0.8526	0.82997	CROCC	hg38_genes_promoters	0.0389348	1.17195	0
chr1	16938860	16938987	0.048689	10	0.7789	0.73021	CROCC	hg38_genes_promoters	2.04825e-06	4.582	0
chr1	16946790	16946909	0.010942	10	0.8451	0.83416	CROCC	hg38_genes_promoters	0.285099	0.490047	0
chr1	17000417	17000762	0.032755	10	0.8497	0.81694	ATP13A2	hg38_genes_promoters	0.00211501	2.14831	0
chr1	7736237	7736394	0.010716	10	0.8664	0.85568	CAMTA1	hg38_genes_promoters	0.0901968	0.889233	0
chr1	7441693	7442166	0.01035	14	0.8055	0.79515	CAMTA1-AS1	hg38_genes_promoters	0.31447	0.455993	0
chr1	7368062	7368809	0.029541	14	0.80586	0.77632	CAMTA1	hg38_genes_promoters	0.00271147	2.06177	0
chr1	6645634	6645940	-0.011732	12	0.85792	0.86965	DNAJC11	hg38_genes_promoters	0.000384468	2.73575	0
chr1	1312670	1312835	0.022675	12	0.87083	0.84816	INTS11	hg38_genes_promoters	0.000120438	3.1304	0
chr1	1312670	1312835	0.022675	12	0.87083	0.84816	MIR6727	hg38_genes_promoters	0.000120438	3.1304	0
chr1	1319646	1319793	-0.028521	10	0.8189	0.84742	INTS11	hg38_genes_promoters	0.00498747	1.85984	0
chr1	1340132	1340680	0.019297	29	0.83241	0.81312	DVL1	hg38_genes_promoters	0.000123727	3.12069	0
chr1	1340132	1340680	0.019297	29	0.83241	0.81312	MIR6808	hg38_genes_promoters	0.000123727	3.12069	0
chr1	1354304	1354426	0.025484	10	0.1108	0.085316	MXRA8	hg38_genes_promoters	0.0131884	1.53948	0
chr1	1354909	1354952	0.027984	10	0.2013	0.17332	MXRA8	hg38_genes_promoters	0.0235054	1.34376	0
chr1	1425653	1426189	0.03264	18	0.62017	0.58753	TMEM88B	hg38_genes_promoters	0.084672	0.910335	0
chr1	1298507	1298735	0.020299	10	0.8177	0.7974	ACAP3	hg38_genes_promoters	0.128778	0.769008	0
chr1	1433943	1434154	0.015105	10	0.067	0.051895	VWA1	hg38_genes_promoters	0.173993	0.665748	0
chr1	1435236	1435408	0.013974	10	0.2535	0.23953	VWA1	hg38_genes_promoters	0.643293	0.183825	0
chr1	1462332	1462573	0.039911	10	0.6217	0.58179	ATAD3C	hg38_genes_promoters	0.0104006	1.61763	0
chr1	1522837	1522985	0.027458	10	0.8753	0.84784	ATAD3A	hg38_genes_promoters	3.17811e-06	4.43054	0
chr1	1623915	1623964	0.032747	10	0.8868	0.85405	MIB2	hg38_genes_promoters	1.06822e-05	3.98782	0
chr1	1628028	1628176	-0.011504	12	0.83192	0.84342	MIB2	hg38_genes_promoters	0.0180933	1.43187	0
chr1	1629303	1629389	0.047274	10	0.1968	0.14953	MIB2	hg38_genes_promoters	0.0228725	1.35286	0
chr1	1632440	1632520	0.016368	10	0.064956	0.048588	MMP23B	hg38_genes_promoters	0.0227613	1.35471	0
chr1	1758949	1759174	-0.028061	13	0.44008	0.46814	NADK	hg38_genes_promoters	0.139857	0.742317	0
chr1	1435236	1435408	0.013974	10	0.2535	0.23953	LINC01770	hg38_genes_promoters	0.643293	0.183825	0
chr1	1296554	1296623	0.042174	10	0.8662	0.82403	MIR6726	hg38_genes_promoters	4.87552e-09	6.79438	1
chr1	1295195	1295504	0.025884	10	0.8452	0.81932	ACAP3	hg38_genes_promoters	0.00626716	1.78471	0
chr1	1286370	1286730	-0.04028	16	0.55219	0.59247	SCNN1D	hg38_genes_promoters	0.0185971	1.42269	0
chr1	959228	959317	-0.024371	10	0.021133	0.045504	NOC2L	hg38_genes_promoters	6.09732e-05	3.36766	0
chr1	959804	959857	-0.02385	10	0.0963	0.12015	NOC2L	hg38_genes_promoters	0.00562565	1.82076	0
chr1	959804	959857	-0.02385	10	0.0963	0.12015	KLHL17	hg38_genes_promoters	0.00562565	1.82076	0
chr1	1033480	1033630	0.016688	19	0.042307	0.02562	AGRN	hg38_genes_promoters	1.15136e-05	3.96195	0
chr1	1033884	1033963	0.022296	10	0.045336	0.02304	AGRN	hg38_genes_promoters	5.80595e-05	3.38474	0
chr1	1034574	1034680	0.030044	12	0.2975	0.26746	AGRN	hg38_genes_promoters	0.0199844	1.3986	0
chr1	1044418	1044516	0.021658	10	0.8825	0.86084	AGRN	hg38_genes_promoters	0.000211689	2.93625	0
chr1	1045389	1045552	0.018447	10	0.8735	0.85505	AGRN	hg38_genes_promoters	0.0528956	1.06983	0
chr1	1046364	1046650	-0.037668	18	0.81411	0.85178	AGRN	hg38_genes_promoters	2.10726e-09	7.11976	-1
chr1	1047794	1047880	-0.011195	10	0.8157	0.82689	AGRN	hg38_genes_promoters	0.0801009	0.928331	0
chr1	1051263	1051381	0.021768	10	0.8194	0.79763	AGRN	hg38_genes_promoters	0.0409553	1.15395	0
chr1	1084479	1084628	0.021389	10	0.8846	0.86321	C1orf159	hg38_genes_promoters	0.000701638	2.52428	0
chr1	1084874	1084990	-0.025021	10	0.8268	0.85182	C1orf159	hg38_genes_promoters	0.000276083	2.84855	0
chr1	1087872	1087966	-0.017484	10	0.8472	0.86468	C1orf159	hg38_genes_promoters	0.0205916	1.38892	0
chr1	1088588	1088744	0.013547	10	0.8536	0.84005	C1orf159	hg38_genes_promoters	0.13101	0.763743	0
chr1	1243482	1243634	0.018568	10	0.8652	0.84663	C1QTNF12	hg38_genes_promoters	0.00892573	1.6678	0
chr1	1243996	1244098	0.033837	10	0.7891	0.75526	C1QTNF12	hg38_genes_promoters	0.00098322	2.41106	0
chr1	1275013	1275231	0.036332	10	0.8817	0.84537	LINC01786	hg38_genes_promoters	1.62308e-07	5.49249	1
chr1	1280673	1281489	-0.01071	21	0.82219	0.8329	SCNN1D	hg38_genes_promoters	0.167581	0.678705	0
chr1	2003923	2003969	-0.011347	10	0.0281	0.039447	CFAP74	hg38_genes_promoters	0.151098	0.71579	0
chr1	21573809	21574494	-0.017595	15	0.12567	0.14326	ALPL	hg38_genes_promoters	0.0286821	1.27491	0
chr1	2028268	2028352	-0.014548	12	0.82808	0.84263	GABRD	hg38_genes_promoters	0.0020127	2.16475	0
chr1	2110914	2111114	0.046221	10	0.8568	0.81058	PRKCZ	hg38_genes_promoters	1.49757e-05	3.86967	0
chr1	6045001	6045293	0.024937	10	0.8012	0.77626	KCNAB2	hg38_genes_promoters	0.0050928	1.85306	0
chr1	6065293	6065439	-0.017058	10	0.833	0.85006	KCNAB2	hg38_genes_promoters	0.0174932	1.44407	0
chr1	6128380	6128751	0.023231	10	0.8231	0.79987	CHD5	hg38_genes_promoters	0.0164003	1.46508	0
chr1	6204840	6204999	-0.023904	10	0.2946	0.3185	RNF207	hg38_genes_promoters	0.23056	0.565506	0
chr1	6207462	6208109	0.044283	18	0.69333	0.64905	RNF207	hg38_genes_promoters	0.000989135	2.40867	0
chr1	6208648	6208982	0.01215	42	0.054881	0.042731	RNF207	hg38_genes_promoters	0.000415722	2.70869	0
chr1	6211898	6212030	0.023695	10	0.8448	0.82111	RNF207	hg38_genes_promoters	0.000851578	2.4606	0
chr1	6236636	6237068	-0.016999	13	0.761	0.778	ICMT-DT	hg38_genes_promoters	0.179312	0.654387	0
chr1	6026497	6026783	0.016595	10	0.0827	0.066105	KCNAB2	hg38_genes_promoters	0.0195564	1.40533	0
chr1	6236636	6237068	-0.016999	13	0.761	0.778	ICMT	hg38_genes_promoters	0.179312	0.654387	0
chr1	6424607	6424700	-0.011753	12	0.0064167	0.01817	HES2	hg38_genes_promoters	1.24066e-05	3.9376	0
chr1	6464373	6464681	-0.018958	10	0.7992	0.81816	TNFRSF25	hg38_genes_promoters	0.221236	0.579608	0
chr1	6470931	6471097	0.023475	19	0.79889	0.77542	PLEKHG5	hg38_genes_promoters	0.00212484	2.14686	0
chr1	6471437	6471542	0.035073	13	0.80977	0.7747	PLEKHG5	hg38_genes_promoters	0.000194872	2.96635	0
chr1	6506411	6506500	0.0301	10	0.847	0.8169	PLEKHG5	hg38_genes_promoters	0.00255836	2.08165	0
chr1	6519898	6520481	-0.01747	14	0.70836	0.72583	PLEKHG5	hg38_genes_promoters	0.143336	0.73404	0
chr1	6579638	6579771	-0.016786	10	0.102	0.11879	ZBTB48	hg38_genes_promoters	0.236117	0.557316	0
chr1	6587635	6588143	0.016352	10	0.7252	0.70885	ZBTB48	hg38_genes_promoters	0.300689	0.472208	0
chr1	6424607	6424700	-0.011753	12	0.0064167	0.01817	ESPN	hg38_genes_promoters	1.24066e-05	3.9376	0
chr1	5991394	5991546	-0.0138	10	0.0042	0.018	KCNAB2	hg38_genes_promoters	1.53306e-06	4.68943	0
chr1	5883265	5883371	0.023395	10	0.8805	0.85711	NPHP4	hg38_genes_promoters	0.00040823	2.71507	0
chr1	4711115	4711557	-0.018991	12	0.033667	0.052658	AJAP1	hg38_genes_promoters	0.0154929	1.48585	0
chr1	2185106	2185244	0.023559	13	0.857	0.83344	PRKCZ-AS1	hg38_genes_promoters	0.000161635	3.03114	0
chr1	2392714	2392975	-0.024528	12	0.67183	0.69636	RER1	hg38_genes_promoters	0.129426	0.767608	0
chr1	2414454	2414592	-0.016005	10	0.0027	0.018705	PEX10	hg38_genes_promoters	0.022648	1.35657	0
chr1	3063768	3063888	0.026897	22	0.77532	0.74842	PRDM16-DT	hg38_genes_promoters	3.4508e-05	3.56941	0
chr1	3063911	3063994	0.03438	14	0.8125	0.77812	PRDM16-DT	hg38_genes_promoters	1.80315e-08	6.30109	1
chr1	3244100	3244202	0.0138	10	0.8388	0.825	PRDM16	hg38_genes_promoters	0.0628817	1.01043	0
chr1	3323484	3323654	-0.011516	10	0.0948	0.10632	LOC105378604	hg38_genes_promoters	0.131805	0.761979	0
chr1	3423268	3423942	-0.060643	24	0.22154	0.28218	PRDM16	hg38_genes_promoters	0.00094527	2.42496	0
chr1	3453722	3454103	-0.03351	10	0.3412	0.37471	ARHGEF16	hg38_genes_promoters	0.116355	0.804948	0
chr1	3466000	3466166	0.028021	10	0.7036	0.67558	ARHGEF16	hg38_genes_promoters	0.0842051	0.912032	0
chr1	3466495	3466733	0.018521	10	0.8591	0.84058	ARHGEF16	hg38_genes_promoters	0.00889574	1.66884	0
chr1	3472541	3472813	0.025732	10	0.8541	0.82837	ARHGEF16	hg38_genes_promoters	0.00558655	1.82307	0
chr1	3494434	3494709	0.017696	13	0.82608	0.80838	MEGF6	hg38_genes_promoters	0.0215449	1.37373	0
chr1	3496709	3496987	0.017542	10	0.8427	0.82516	MEGF6	hg38_genes_promoters	0.00206897	2.15642	0
chr1	3637020	3637228	-0.015395	10	0.8345	0.84989	WRAP73	hg38_genes_promoters	0.114357	0.810947	0
chr1	3640557	3640709	0.022763	10	0.8155	0.79274	WRAP73	hg38_genes_promoters	0.0386902	1.17421	0
chr1	3668872	3669039	-0.0158	10	0.0842	0.1	TP73-AS3	hg38_genes_promoters	0.10715	0.832218	0
chr1	3784172	3784325	0.010358	10	0.8752	0.86484	LRRC47	hg38_genes_promoters	0.278965	0.497288	0
chr1	3939848	3940213	-0.014065	13	0.78031	0.79437	LINC01346	hg38_genes_promoters	0.188858	0.635033	0
chr1	2073740	2073881	0.017625	17	0.86394	0.84632	PRKCZ	hg38_genes_promoters	0.00817861	1.69603	0
chr1	21830744	21831024	0.027404	10	0.8585	0.8311	HSPG2	hg38_genes_promoters	0.000385585	2.73474	0
chr1	9040045	9040163	-0.016984	10	0.8277	0.84468	SLC2A5	hg38_genes_promoters	0.0473697	1.10651	0
chr1	21983721	21983834	-0.040591	10	0.6843	0.72489	CELA3B	hg38_genes_promoters	6.31766e-05	3.35413	0
chr1	43591379	43591444	0.018032	10	0.8524	0.83437	PTPRF	hg38_genes_promoters	0.00697306	1.74964	0
chr1	43597798	43598001	-0.028619	21	0.81043	0.83905	PTPRF	hg38_genes_promoters	6.51382e-07	4.9979	0
chr1	43598009	43598205	0.01233	10	0.8518	0.83947	PTPRF	hg38_genes_promoters	0.193789	0.626369	0
chr1	43598726	43598904	0.017461	11	0.85645	0.83899	PTPRF	hg38_genes_promoters	0.180887	0.651536	0
chr1	43704352	43704802	-0.021024	13	0.85254	0.87356	KDM4A-AS1	hg38_genes_promoters	0.000261202	2.86659	0
chr1	43735402	43736050	-0.019707	11	0.85845	0.87816	ST3GAL3	hg38_genes_promoters	0.00379974	1.94869	0
chr1	44017084	44017157	0.042747	10	0.8818	0.83905	SLC6A9	hg38_genes_promoters	1.49957e-13	10.8858	1
chr1	44118052	44118678	-0.019503	12	0.83225	0.85175	KLF17	hg38_genes_promoters	0.0122331	1.5638	0
chr1	43543815	43544772	-0.01441	14	0.7695	0.78391	PTPRF	hg38_genes_promoters	0.381261	0.386203	0
chr1	44218996	44219245	0.029858	13	0.87885	0.84899	DMAP1	hg38_genes_promoters	1.45093e-06	4.70756	0
chr1	44411902	44412518	-0.070801	19	0.26995	0.34075	LOC107984951	hg38_genes_promoters	8.21244e-06	4.08456	0
chr1	44638195	44638354	0.01902	13	0.85323	0.83421	RNF220	hg38_genes_promoters	0.0262479	1.30518	0
chr1	44759788	44760431	0.014988	13	0.85223	0.83724	KIF2C	hg38_genes_promoters	0.0827268	0.91737	0
chr1	44778161	44778671	-0.011498	13	0.60254	0.61404	SNORD38B	hg38_genes_promoters	0.514834	0.271652	0
chr1	44800847	44800931	0.017412	10	0.0482	0.030788	PLK3	hg38_genes_promoters	0.110785	0.821391	0
chr1	44808359	44808549	-0.04087	12	0.05375	0.09462	BTBD19	hg38_genes_promoters	8.73533e-09	6.57847	-1
chr1	44813257	44813351	0.0391	10	0.6571	0.618	BTBD19	hg38_genes_promoters	0.0390068	1.1715	0
chr1	45006681	45007190	-0.0178	10	0.8602	0.878	HECTD3	hg38_genes_promoters	0.00130945	2.3104	0
chr1	44244604	44245167	-0.013737	10	0.862	0.87574	ERI3-IT1	hg38_genes_promoters	0.193238	0.627323	0
chr1	45008826	45009186	-0.016879	10	0.8817	0.89858	HECTD3	hg38_genes_promoters	0.198766	0.617845	0
chr1	43452154	43452572	-0.015874	10	0.8516	0.86747	HYI	hg38_genes_promoters	0.0197601	1.40221	0
chr1	43365246	43365642	0.011798	12	0.875	0.8632	MIR6734	hg38_genes_promoters	0.0338717	1.21751	0
chr1	41662695	41662793	0.021898	12	0.041083	0.019185	HIVEP3	hg38_genes_promoters	3.69012e-05	3.54531	0
chr1	41662810	41663178	-0.010591	22	0.20091	0.2115	HIVEP3	hg38_genes_promoters	0.333501	0.435537	0
chr1	42152369	42153649	-0.021903	22	0.80995	0.83186	GUCA2B	hg38_genes_promoters	0.0333307	1.22254	0
chr1	42463618	42463725	-0.013968	10	0.023	0.036968	PPCS	hg38_genes_promoters	0.0345798	1.21118	0
chr1	42463618	42463725	-0.013968	10	0.023	0.036968	CCDC30	hg38_genes_promoters	0.0345798	1.21118	0
chr1	42740080	42740396	0.019771	10	0.8367	0.81693	CLDN19	hg38_genes_promoters	0.00804139	1.70085	0
chr1	42747501	42747969	-0.024605	10	0.8195	0.84411	P3H1	hg38_genes_promoters	0.013323	1.53578	0
chr1	42784826	42785184	-0.041125	24	0.24354	0.28467	TMEM269	hg38_genes_promoters	0.000787934	2.48509	0
chr1	43387232	43388329	-0.020844	10	0.5591	0.57994	MED8	hg38_genes_promoters	0.349166	0.418553	0
chr1	43270674	43270973	0.02391	13	0.061	0.03709	TMEM125	hg38_genes_promoters	0.000569178	2.5971	0
chr1	43285704	43286179	0.019468	10	0.8161	0.79663	C1orf210	hg38_genes_promoters	0.00884478	1.67094	0
chr1	43306694	43306992	-0.026732	10	0.8049	0.83163	TIE1	hg38_genes_promoters	0.0136882	1.52703	0
chr1	43308833	43309087	0.016542	10	0.8507	0.83416	TIE1	hg38_genes_promoters	0.0635924	1.0065	0
chr1	43313093	43313342	-0.016484	10	0.8082	0.82468	TIE1	hg38_genes_promoters	0.0549029	1.05753	0
chr1	43348790	43349715	0.098708	78	0.66733	0.56862	MPL	hg38_genes_promoters	8.15307e-49	44.1819	1
chr1	43359171	43359387	-0.012435	19	0.0057368	0.018172	CDC20-DT	hg38_genes_promoters	5.60888e-11	8.54302	-1
chr1	43359171	43359387	-0.012435	19	0.0057368	0.018172	CDC20	hg38_genes_promoters	5.60888e-11	8.54302	-1
chr1	43365246	43365642	0.011798	12	0.875	0.8632	ELOVL1	hg38_genes_promoters	0.0338717	1.21751	0
chr1	43270674	43270973	0.02391	13	0.061	0.03709	EBNA1BP2	hg38_genes_promoters	0.000569178	2.5971	0
chr1	45567982	45568979	-0.018553	14	0.84893	0.86748	AKR1A1	hg38_genes_promoters	2.03231e-05	3.76159	0
chr1	45623247	45623325	0.04396	13	0.834	0.79004	CCDC17	hg38_genes_promoters	7.68022e-11	8.41469	1
chr1	46184105	46184396	-0.027816	10	0.1005	0.12832	TSPAN1	hg38_genes_promoters	0.000907831	2.43864	0
chr1	52632916	52633046	0.011974	12	0.091667	0.079693	SHISAL2A	hg38_genes_promoters	0.0457109	1.11674	0
chr1	52725373	52725663	-0.014879	10	0.8213	0.83618	ZYG11B	hg38_genes_promoters	0.035015	1.20718	0
chr1	52905082	52905696	-0.023936	14	0.66764	0.69158	ECHDC2	hg38_genes_promoters	0.0764978	0.944305	0
chr1	52913060	52914042	-0.025933	15	0.67327	0.6992	ECHDC2	hg38_genes_promoters	0.48212	0.296852	0
chr1	53078587	53078701	0.030342	12	0.86683	0.83649	PODN	hg38_genes_promoters	2.24589e-08	6.2146	1
chr1	53091226	53092081	0.026011	12	0.69842	0.67241	SLC1A7	hg38_genes_promoters	0.0838286	0.913418	0
chr1	53195539	53196368	-0.031536	14	0.60007	0.63161	CPT2	hg38_genes_promoters	0.124973	0.779606	0
chr1	53218396	53219161	-0.018164	10	0.803	0.82116	CZIB	hg38_genes_promoters	0.116159	0.805535	0
chr1	51793270	51794000	-0.027568	10	0.6308	0.65837	LOC105378721	hg38_genes_promoters	0.0587525	1.03382	0
chr1	53276730	53276848	0.045253	21	0.79876	0.75351	LRP8	hg38_genes_promoters	6.7529e-12	9.38432	1
chr1	53368632	53369154	-0.048206	13	0.40669	0.4549	LINC02812	hg38_genes_promoters	0.044871	1.12265	0
chr1	21937660	21937831	-0.012778	19	0.0049644	0.017742	HSPG2	hg38_genes_promoters	1.464e-12	9.99588	-1
chr1	54018117	54018685	-0.016482	10	0.6812	0.69768	LDLRAD1	hg38_genes_promoters	0.412865	0.356178	0
chr1	54190731	54190999	-0.016274	10	0.8629	0.87917	CYB5RL	hg38_genes_promoters	0.00806999	1.69971	0
chr1	54251646	54252019	-0.016205	10	0.8589	0.87511	SSBP3	hg38_genes_promoters	0.00750993	1.72343	0
chr1	54252062	54252830	0.015985	15	0.849	0.83302	SSBP3	hg38_genes_promoters	0.0662713	0.991985	0
chr1	54257666	54258039	-0.025284	10	0.8294	0.85468	SSBP3	hg38_genes_promoters	0.0001435	3.07024	0
chr1	54335990	54336519	-0.01654	10	0.6123	0.62884	SSBP3	hg38_genes_promoters	0.464248	0.31128	0
chr1	53328257	53328471	-0.013956	10	0.0214	0.035356	LRP8	hg38_genes_promoters	0.00220855	2.1324	0
chr1	51728813	51729176	0.045283	10	0.3336	0.28832	OSBPL9	hg38_genes_promoters	0.322975	0.446614	0
chr1	51594837	51594979	0.034632	10	0.861	0.82637	CALR4P	hg38_genes_promoters	0.00164922	2.23095	0
chr1	51422568	51423289	-0.013393	11	0.82382	0.83721	EPS15	hg38_genes_promoters	0.0716142	0.966102	0
chr1	46198508	46198557	0.015887	10	0.027654	0.011767	POMGNT1	hg38_genes_promoters	0.000138126	3.08361	0
chr1	46394234	46394297	0.012326	10	0.0368	0.024474	FAAH	hg38_genes_promoters	0.00121855	2.33495	0
chr1	46405260	46405525	0.027453	10	0.8554	0.82795	FAAH	hg38_genes_promoters	0.00121027	2.3373	0
chr1	46569213	46569776	-0.027119	13	0.83485	0.86197	MKNK1	hg38_genes_promoters	4.40412e-05	3.4832	0
chr1	46572584	46573334	-0.031128	10	0.7371	0.76823	MKNK1	hg38_genes_promoters	0.0579251	1.0387	0
chr1	46672628	46673159	-0.010612	10	0.758	0.76861	EFCAB14-AS1	hg38_genes_promoters	0.124747	0.780323	0
chr1	47035354	47036150	-0.017733	10	0.728	0.74573	CYP4X1	hg38_genes_promoters	0.400723	0.367877	0
chr1	47189837	47190874	-0.018523	23	0.45622	0.47474	PDZK1IP1	hg38_genes_promoters	0.441384	0.330828	0
chr1	47190896	47192015	0.020532	10	0.8029	0.78237	PDZK1IP1	hg38_genes_promoters	0.0604887	1.02347	0
chr1	47224924	47225176	-0.011416	10	0.0349	0.046316	TAL1	hg38_genes_promoters	0.00310004	2.01817	0
chr1	47229246	47229487	-0.012259	13	0.023692	0.035951	TAL1	hg38_genes_promoters	0.000690954	2.5291	0
chr1	47229500	47229998	-0.010939	18	0.031333	0.042273	TAL1	hg38_genes_promoters	0.0110547	1.59672	0
chr1	47230706	47230900	-0.010095	10	0.0203	0.030395	TAL1	hg38_genes_promoters	0.0763332	0.945	0
chr1	47409189	47409625	-0.028674	10	0.7868	0.81547	LINC01389	hg38_genes_promoters	0.00012429	3.11904	0
chr1	47688337	47688552	-0.040484	10	0.4525	0.49298	LINC01738	hg38_genes_promoters	0.28375	0.491801	0
chr1	47994009	47994285	0.025638	14	0.83629	0.81065	TRABD2B	hg38_genes_promoters	0.00161616	2.23809	0
chr1	51297509	51297902	-0.023401	13	0.811	0.8344	TTC39A	hg38_genes_promoters	0.00221811	2.13089	0
chr1	51303083	51303535	0.02286	12	0.82542	0.80256	TTC39A	hg38_genes_promoters	0.063835	1.00526	0
chr1	51345301	51345519	-0.033561	12	0.541	0.57456	TTC39A	hg38_genes_promoters	0.166143	0.682042	0
chr1	41376008	41376488	-0.025874	10	0.7936	0.81947	FOXO6-AS1	hg38_genes_promoters	0.0174096	1.44518	0
chr1	40981268	40982108	-0.035844	10	0.8126	0.84844	CTPS1	hg38_genes_promoters	0.0169525	1.45317	0
chr1	53459588	53459774	0.027761	24	0.80921	0.78145	DMRTB1	hg38_genes_promoters	9.3064e-06	4.03667	0
chr1	39965371	39965773	0.026978	10	0.8623	0.83532	MFSD2A	hg38_genes_promoters	0.00139127	2.28748	0
chr1	26850347	26850700	-0.015737	10	0.821	0.83674	ZDHHC18	hg38_genes_promoters	0.0277019	1.28681	0
chr1	26894100	26894460	-0.016316	10	0.862	0.87832	GPATCH3	hg38_genes_promoters	0.00161732	2.23797	0
chr1	27342494	27342850	0.043874	10	0.1814	0.13753	SYTL1	hg38_genes_promoters	0.00170687	2.21992	0
chr1	27347283	27347585	0.015277	10	0.8467	0.83142	SYTL1	hg38_genes_promoters	0.0562854	1.04836	0
chr1	27350234	27350392	0.027089	10	0.8043	0.77721	SYTL1	hg38_genes_promoters	0.000230989	2.90747	0
chr1	27392594	27392648	-0.011008	10	0.0148	0.025808	GPR3	hg38_genes_promoters	0.0887898	0.894338	0
chr1	27623791	27624101	-0.024358	10	0.6668	0.69116	FGR	hg38_genes_promoters	0.152027	0.713613	0
chr1	27635117	27635224	-0.018555	11	0.051545	0.070101	FGR	hg38_genes_promoters	4.61367e-09	6.81658	-1
chr1	26773936	26774574	0.017311	10	0.8671	0.84979	ARID1A	hg38_genes_promoters	0.0333796	1.222	0
chr1	27872119	27872358	-0.017109	10	0.349	0.36611	THEMIS2	hg38_genes_promoters	0.253282	0.532551	0
chr1	28176702	28177269	-0.044687	12	0.31067	0.35535	PTAFR	hg38_genes_promoters	0.111371	0.819662	0
chr1	28530696	28530942	0.019069	16	0.84931	0.83024	RCC1	hg38_genes_promoters	0.00738016	1.72937	0
chr1	28531503	28532064	-0.020408	11	0.86727	0.88768	RCC1	hg38_genes_promoters	0.000233029	2.9048	0
chr1	28886563	28886738	-0.021795	10	0.1361	0.15789	EPB41	hg38_genes_promoters	0.0502213	1.08695	0
chr1	28913743	28914164	-0.011747	10	0.3722	0.38395	EPB41	hg38_genes_promoters	0.675994	0.163931	0
chr1	29278932	29279625	-0.010233	14	0.83586	0.84609	PTPRU	hg38_genes_promoters	0.0355645	1.20185	0
chr1	30953764	30954280	-0.020472	15	0.84547	0.86594	PUM1	hg38_genes_promoters	0.00121982	2.33471	0
chr1	31188044	31188738	0.012247	10	0.8213	0.80905	NKAIN1	hg38_genes_promoters	0.282754	0.492811	0
chr1	27882299	27882491	-0.028853	10	0.7942	0.82305	THEMIS2	hg38_genes_promoters	0.00987234	1.63512	0
chr1	26695552	26695601	-0.014311	10	0.0039	0.018211	ARID1A	hg38_genes_promoters	2.16293e-06	4.56369	0
chr1	26468921	26469108	0.024413	10	0.8373	0.81289	DHDDS-AS1	hg38_genes_promoters	0.00196075	2.17446	0
chr1	26360323	26360465	0.013481	11	0.037545	0.024064	CRYBG2	hg38_genes_promoters	0.284178	0.491208	0
chr1	40752872	40753311	-0.012539	10	0.8495	0.86204	NFYC	hg38_genes_promoters	0.0521303	1.07459	0
chr1	22000405	22000674	0.010326	10	0.8588	0.84847	CELA3A	hg38_genes_promoters	0.344523	0.423424	0
chr1	23436507	23436844	0.056123	17	0.57682	0.5207	ASAP3	hg38_genes_promoters	0.00186429	2.19064	0
chr1	23436991	23437184	0.041268	10	0.5319	0.49063	ASAP3	hg38_genes_promoters	0.0296287	1.26319	0
chr1	24112123	24112551	-0.036565	20	0.30665	0.34322	MYOM3	hg38_genes_promoters	0.0481394	1.1004	0
chr1	24187926	24188063	-0.051826	10	0.1037	0.15553	IFNLR1	hg38_genes_promoters	0.00010001	3.19253	0
chr1	24669423	24669566	-0.021566	10	0.8754	0.89697	SRRM1	hg38_genes_promoters	0.000154348	3.04618	0
chr1	24960385	24961016	-0.029916	10	0.7564	0.78632	RUNX3-AS1	hg38_genes_promoters	0.0138863	1.52282	0
chr1	25553886	25554133	-0.022474	10	0.818	0.84047	LDLRAP1	hg38_genes_promoters	0.00145596	2.27132	0
chr1	25771581	25771819	-0.023593	10	0.1612	0.18479	MAN1C1	hg38_genes_promoters	0.0643893	1.00242	0
chr1	25771829	25772051	-0.024574	10	0.4089	0.43347	MAN1C1	hg38_genes_promoters	0.310336	0.460781	0
chr1	25776682	25777596	-0.023105	13	0.83785	0.86095	MAN1C1	hg38_genes_promoters	0.000208908	2.9406	0
chr1	25871363	25872247	-0.022706	12	0.49142	0.51412	PAQR7	hg38_genes_promoters	0.336908	0.431833	0
chr1	26157906	26158985	0.018782	12	0.74525	0.72647	FAM110D	hg38_genes_promoters	0.0886846	0.894659	0
chr1	26177131	26177375	0.055458	10	0.6423	0.58684	CNKSR1	hg38_genes_promoters	0.00446364	1.89509	0
chr1	26177391	26177574	0.116791	10	0.5376	0.42081	CNKSR1	hg38_genes_promoters	3.96438e-10	7.74791	1
chr1	26180537	26181050	0.015892	10	0.8332	0.81731	CNKSR1	hg38_genes_promoters	0.153591	0.709916	0
chr1	26224514	26225279	-0.021449	29	0.32762	0.34907	ZPLD2P	hg38_genes_promoters	0.191669	0.62983	0
chr1	31577023	31577394	0.022491	21	0.81981	0.79732	TINAGL1	hg38_genes_promoters	0.000100296	3.19198	0
chr1	31584715	31585026	-0.02093	12	0.73683	0.75776	TINAGL1	hg38_genes_promoters	0.0187776	1.41926	0
chr1	23868818	23869140	-0.088737	10	0.241	0.32974	FUCA1	hg38_genes_promoters	0.000234912	2.90359	0
chr1	31736763	31736921	0.046026	12	0.65825	0.61222	ADGRB2	hg38_genes_promoters	0.000301754	2.81845	0
chr1	37634794	37634866	-0.017049	10	0.0289	0.045949	RSPO1	hg38_genes_promoters	0.00930064	1.65428	0
chr1	37690789	37691134	-0.053305	12	0.20425	0.25755	C1orf109	hg38_genes_promoters	0.0429434	1.13785	0
chr1	37732020	37732512	0.011611	10	0.8104	0.79879	EPHA10	hg38_genes_promoters	0.387927	0.379777	0
chr1	37793464	37793539	0.032158	10	0.249	0.21684	MANEAL	hg38_genes_promoters	0.298476	0.474751	0
chr1	37946228	37946847	-0.031363	10	0.0409	0.072263	INPP5B	hg38_genes_promoters	1.44389e-05	3.88175	0
chr1	38474801	38475283	-0.020939	15	0.16893	0.18987	LINC01685	hg38_genes_promoters	0.0609991	1.02056	0
chr1	38941559	38941979	0.024131	14	0.75214	0.72801	RHBDL2	hg38_genes_promoters	0.10928	0.825911	0
chr1	39559652	39559743	0.024198	10	0.6068	0.5826	PPIEL	hg38_genes_promoters	0.0444813	1.12557	0
chr1	37481656	37481774	0.039982	12	0.43367	0.39368	ZC3H12A	hg38_genes_promoters	0.00890539	1.66863	0
chr1	39563871	39564712	-0.026889	19	0.72195	0.74884	PABPC4	hg38_genes_promoters	0.00195183	2.17607	0
chr1	39576503	39576621	-0.011979	23	0.00043478	0.012413	PABPC4	hg38_genes_promoters	5.86004e-07	5.03481	-1
chr1	39672569	39672841	-0.027426	10	0.2191	0.24653	NT5C1A	hg38_genes_promoters	0.133559	0.758224	0
chr1	39691980	39692068	0.035811	10	0.1963	0.16049	PPIE	hg38_genes_promoters	0.0722591	0.962939	0
chr1	39691980	39692068	0.035811	10	0.1963	0.16049	HPCAL4	hg38_genes_promoters	0.0722591	0.962939	0
chr1	39954120	39954706	-0.03385	13	0.39315	0.427	MFSD2A	hg38_genes_promoters	0.130502	0.765006	0
chr1	39760405	39761028	0.026307	12	0.86767	0.84136	PPIE	hg38_genes_promoters	0.000551439	2.60923	0
chr1	39897141	39897586	-0.023879	10	0.7567	0.78058	MYCL-AS1	hg38_genes_promoters	0.0314926	1.24231	0
chr1	31684089	31684334	-0.017384	10	0.6553	0.67268	COL16A1	hg38_genes_promoters	0.496896	0.285541	0
chr1	39563871	39564712	-0.026889	19	0.72195	0.74884	PABPC4-AS1	hg38_genes_promoters	0.00195183	2.17607	0
chr1	36859545	36859975	0.020365	10	0.7425	0.72214	GRIK3	hg38_genes_promoters	0.193119	0.62748	0
chr1	39738880	39738971	-0.010431	10	0.0048	0.015231	PPIE	hg38_genes_promoters	4.63933e-07	5.1152	-1
chr1	36482510	36483449	-0.014397	18	0.11778	0.13218	CSF3R	hg38_genes_promoters	0.165651	0.683061	0
chr1	36853662	36853957	-0.021591	12	0.8335	0.85509	GRIK3	hg38_genes_promoters	0.00118221	2.34523	0
chr1	31756677	31757026	0.031763	10	0.8475	0.81574	ADGRB2	hg38_genes_promoters	0.000940128	2.42676	0
chr1	32326968	32327385	0.015558	12	0.88275	0.86719	HDAC1	hg38_genes_promoters	0.0243593	1.33075	0
chr1	32780613	32781765	-0.024245	12	0.66092	0.68516	YARS1	hg38_genes_promoters	0.152403	0.712741	0
chr1	32893025	32893109	-0.010016	14	0.016214	0.02623	HPCA	hg38_genes_promoters	0.0179882	1.43396	0
chr1	32895718	32895942	-0.032963	10	0.7953	0.82826	TMEM54	hg38_genes_promoters	0.000927515	2.43191	0
chr1	33013034	33013928	-0.013809	13	0.83877	0.85258	AK2	hg38_genes_promoters	0.0597998	1.02784	0
chr1	33081999	33082307	-0.025707	18	0.26061	0.28632	AZIN2	hg38_genes_promoters	0.130239	0.765741	0
chr1	34754622	34755238	0.011618	12	0.81925	0.80763	GJB5	hg38_genes_promoters	0.254962	0.530578	0
chr1	32251205	32251551	0.020735	19	0.46537	0.44463	LCK	hg38_genes_promoters	0.229214	0.567604	0
chr1	35573937	35574009	0.015795	10	0.6999	0.68411	TFAP2E-AS1	hg38_genes_promoters	0.361134	0.405911	0
chr1	36475819	36476532	-0.033847	10	0.7777	0.81155	CSF3R	hg38_genes_promoters	0.00785806	1.709	0
chr1	34926108	34927155	-0.021611	14	0.5135	0.53511	DLGAP3	hg38_genes_promoters	0.527418	0.262171	0
chr1	36178789	36178862	-0.031784	10	0.7709	0.80268	MAP7D1	hg38_genes_promoters	0.152438	0.712708	0
chr1	36176509	36176879	0.024057	36	0.83033	0.80628	MAP7D1	hg38_genes_promoters	1.49912e-07	5.52016	1
chr1	31739568	31740078	-0.024134	13	0.51831	0.54244	ADGRB2	hg38_genes_promoters	0.315762	0.454751	0
chr1	36100145	36100317	-0.036187	10	0.25355	0.28973	COL8A2	hg38_genes_promoters	0.264417	0.517281	0
chr1	36086349	36086489	0.029495	10	0.8206	0.79111	TEKT2	hg38_genes_promoters	0.00396447	1.93438	0
chr1	36125599	36125756	-0.034184	10	0.4265	0.46068	COL8A2	hg38_genes_promoters	0.0423685	1.14279	0
chr1	35574321	35574567	0.016897	21	0.77705	0.76015	TFAP2E-AS1	hg38_genes_promoters	0.0017137	2.21914	0
chr10	101131287	101131439	0.010619	11	0.024182	0.013563	TLX1	hg38_genes_promoters	6.47677e-05	3.34596	0
chr10	104353221	104353512	-0.012	10	0.0125	0.0245	CFAP58	hg38_genes_promoters	0.164152	0.686267	0
chr10	104339222	104339380	-0.011812	10	0.0085	0.020312	ITPRIP	hg38_genes_promoters	0.0623421	1.01345	0
chr10	104253684	104254300	-0.062558	10	0.3963	0.45886	GSTO1	hg38_genes_promoters	0.019412	1.40787	0
chr10	104056830	104057110	-0.012679	10	0.8399	0.85258	COL17A1	hg38_genes_promoters	0.0806141	0.926395	0
chr10	103443442	103443741	-0.024484	10	0.8082	0.83268	PDCD11	hg38_genes_promoters	0.00151674	2.25789	0
chr10	102832520	102832816	0.019148	10	0.8613	0.84215	CYP17A1	hg38_genes_promoters	0.00617975	1.78926	0
chr10	102832520	102832816	0.019148	10	0.8613	0.84215	CYP17A1-AS1	hg38_genes_promoters	0.00617975	1.78926	0
chr10	102655120	102655291	-0.015905	10	0.7332	0.74911	TRIM8	hg38_genes_promoters	0.102502	0.846975	0
chr10	102648881	102649272	0.013008	13	0.33823	0.32522	TRIM8	hg38_genes_promoters	0.553369	0.243259	0
chr10	102436448	102436819	-0.024126	10	0.5904	0.61453	MIR146B	hg38_genes_promoters	0.412185	0.356779	0
chr10	101829430	101829559	0.020361	10	0.2415	0.22114	KCNIP2	hg38_genes_promoters	0.379757	0.387465	0
chr10	101582799	101583650	-0.013189	12	0.84633	0.85952	POLL	hg38_genes_promoters	0.0041783	1.91737	0
chr10	101569697	101569798	-0.012853	10	0.0132	0.026053	DPCD	hg38_genes_promoters	0.00239849	2.10352	0
chr10	101131287	101131439	0.010619	11	0.024182	0.013563	TLX1NB	hg38_genes_promoters	6.47677e-05	3.34596	0
chr10	109924012	109924430	-0.029311	11	0.76873	0.79804	XPNPEP1	hg38_genes_promoters	0.0164664	1.46382	0
chr10	102775696	102776438	-0.029184	16	0.11762	0.14681	WBP1L	hg38_genes_promoters	0.00094852	2.4239	0
chr10	102400203	102400398	0.031202	10	0.81894	0.78774	NFKB2	hg38_genes_promoters	0.00105747	2.38464	0
chr10	114179249	114179349	0.042463	10	0.8572	0.81474	TDRD1	hg38_genes_promoters	9.78685e-07	4.84688	0
chr10	110006988	110007274	0.040184	14	0.49364	0.45346	ADD3	hg38_genes_promoters	0.00975906	1.6391	0
chr10	119028932	119029088	0.016365	14	0.0905	0.074135	NANOS1	hg38_genes_promoters	0.164875	0.684627	0
chr10	117735061	117735141	-0.014495	10	0.0354	0.049895	LINC02674	hg38_genes_promoters	0.000395391	2.72614	0
chr10	117543571	117543689	-0.010425	13	0.025769	0.036194	EMX2OS	hg38_genes_promoters	0.0114871	1.58411	0
chr10	117542164	117542287	-0.012168	10	0.0332	0.045368	EMX2	hg38_genes_promoters	0.0015162	2.25789	0
chr10	117542164	117542287	-0.012168	10	0.0332	0.045368	EMX2OS	hg38_genes_promoters	0.0015162	2.25789	0
chr10	117240244	117240603	-0.014859	10	0.6246	0.63946	SLC18A2	hg38_genes_promoters	0.466456	0.309445	0
chr10	116708110	116708313	-0.015257	13	0.79	0.80526	HSPA12A	hg38_genes_promoters	0.0255813	1.31434	0
chr10	116692644	116693369	-0.015357	10	0.7429	0.75826	HSPA12A	hg38_genes_promoters	0.0707866	0.970093	0
chr10	116324667	116324848	-0.034637	10	0.6081	0.64274	CCDC172	hg38_genes_promoters	0.107087	0.832218	0
chr10	113720481	113720898	-0.036595	10	0.8676	0.9042	CASP7	hg38_genes_promoters	1.17536e-05	3.95554	0
chr10	113719124	113719317	-0.067114	12	0.55433	0.62145	CASP7	hg38_genes_promoters	2.74246e-07	5.3054	-1
chr10	113160741	113161264	-0.014183	10	0.844	0.85818	TCF7L2	hg38_genes_promoters	0.0225975	1.35733	0
chr10	113151395	113151856	-0.023652	10	0.2537	0.27735	TCF7L2	hg38_genes_promoters	0.315364	0.455142	0
chr10	112283436	112283842	-0.020468	14	0.75057	0.77104	TECTB	hg38_genes_promoters	0.0745277	0.952988	0
chr10	112214611	112215214	-0.034802	10	0.7124	0.7472	GPAM	hg38_genes_promoters	0.00982986	1.63649	0
chr10	110643204	110643358	-0.012039	12	0.03875	0.050789	RBM20	hg38_genes_promoters	0.0205509	1.38957	0
chr10	110006988	110007274	0.040184	14	0.49364	0.45346	ADD3-AS1	hg38_genes_promoters	0.00975906	1.6391	0
chr10	101037016	101037802	0.011496	14	0.833	0.8215	SFXN3	hg38_genes_promoters	0.283514	0.491887	0
chr10	97381235	97381748	0.010908	12	0.86608	0.85518	RRP12	hg38_genes_promoters	0.279847	0.496347	0
chr10	100983387	100983662	0.023279	10	0.8767	0.85342	SEMA4G	hg38_genes_promoters	0.00030171	2.81845	0
chr10	96620376	96620787	0.051323	10	0.7799	0.72858	PIK3AP1	hg38_genes_promoters	0.0513811	1.07966	0
chr10	96359731	96360511	-0.010481	14	0.85057	0.86105	OPALIN	hg38_genes_promoters	0.033841	1.21758	0
chr10	96304417	96304713	0.014823	11	0.82745	0.81263	DNTT	hg38_genes_promoters	0.406246	0.362391	0
chr10	96227481	96227805	-0.020846	12	0.81525	0.8361	BLNK	hg38_genes_promoters	0.000380032	2.73895	0
chr10	96089746	96090248	-0.039035	32	0.01	0.049035	ENTPD1-AS1	hg38_genes_promoters	1.16281e-23	20.3288	-1
chr10	95384372	95385081	-0.011204	16	0.85162	0.86283	SORBS1	hg38_genes_promoters	0.0150846	1.49517	0
chr10	95273428	95273914	-0.030229	10	0.6567	0.68693	PDLIM1	hg38_genes_promoters	0.21837	0.584116	0
chr10	93757740	93758331	-0.020224	10	0.1347	0.15492	LGI1	hg38_genes_promoters	0.105499	0.837068	0
chr10	93661301	93661973	-0.015875	10	0.8633	0.87918	PDE6C	hg38_genes_promoters	0.0205628	1.38943	0
chr10	93075623	93075940	0.018061	10	0.2629	0.24484	CYP26A1	hg38_genes_promoters	0.439457	0.332501	0
chr10	93063033	93063085	-0.011889	10	0.0159	0.027789	CYP26A1	hg38_genes_promoters	1.40747e-05	3.88779	0
chr10	93060279	93060526	0.047759	21	0.31781	0.27005	CYP26C1	hg38_genes_promoters	4.78246e-05	3.45339	0
chr10	92691068	92691675	-0.013719	27	0.006	0.019719	HHEX	hg38_genes_promoters	5.18461e-08	5.90226	-1
chr10	91153551	91153702	-0.014884	10	0.8528	0.86768	NUDT9P1	hg38_genes_promoters	0.0151732	1.49376	0
chr10	91153551	91153702	-0.014884	10	0.8528	0.86768	LOC105378429	hg38_genes_promoters	0.0151732	1.49376	0
chr10	119336008	119336694	-0.012232	10	0.7984	0.81063	LOC105378511	hg38_genes_promoters	0.233751	0.560849	0
chr10	89208191	89208398	-0.012	10	0.025	0.037	CH25H	hg38_genes_promoters	0.071025	0.968795	0
chr10	97101412	97102149	0.010879	13	0.83638	0.82551	SLIT1-AS1	hg38_genes_promoters	0.418527	0.350951	0
chr10	101030099	101030317	0.032935	13	0.69346	0.66053	SFXN3	hg38_genes_promoters	0.0101267	1.62659	0
chr10	97366956	97367293	0.024368	16	0.84181	0.81744	RRP12	hg38_genes_promoters	0.00322901	2.00379	0
chr10	97427121	97427543	0.030627	14	0.525	0.49437	PGAM1	hg38_genes_promoters	0.0268993	1.29676	0
chr10	100979785	100980218	-0.012452	12	0.85075	0.8632	SEMA4G	hg38_genes_promoters	0.00864699	1.67842	0
chr10	100373005	100373227	-0.022858	10	0.1893	0.21216	OLMALINC	hg38_genes_promoters	0.301142	0.471675	0
chr10	100330001	100331051	0.028417	18	0.76139	0.73297	PKD2L1	hg38_genes_promoters	0.0108089	1.60437	0
chr10	100065225	100065499	-0.055654	18	0.48472	0.54038	CPN1	hg38_genes_promoters	0.00951462	1.6467	0
chr10	99658614	99658726	-0.023795	10	0.1431	0.16689	ENTPD7	hg38_genes_promoters	0.024074	1.33524	0
chr10	99531163	99531253	-0.011674	10	0.0088	0.020474	LINC01475	hg38_genes_promoters	2.41255e-06	4.52964	0
chr10	99528052	99528239	-0.03258	12	0.02325	0.05583	LINC01475	hg38_genes_promoters	3.02252e-07	5.27088	-1
chr10	99403684	99404857	-0.018917	15	0.5554	0.57432	GOT1	hg38_genes_promoters	0.313595	0.456843	0
chr10	97936438	97936928	0.028563	10	0.7503	0.72174	CRTAC1	hg38_genes_promoters	0.00836385	1.68895	0
chr10	97936170	97936404	0.012086	19	0.79284	0.78076	CRTAC1	hg38_genes_promoters	0.307072	0.464437	0
chr10	97850168	97850225	0.020271	10	0.036608	0.016337	GOLGA7B-DT	hg38_genes_promoters	0.000213611	2.93358	0
chr10	97583558	97583729	0.025381	10	0.8789	0.85352	HOGA1	hg38_genes_promoters	0.000851916	2.4606	0
chr10	97583558	97583729	0.025381	10	0.8789	0.85352	PI4K2A	hg38_genes_promoters	0.000851916	2.4606	0
chr10	97572717	97572879	0.0107	10	0.8407	0.83	ANKRD2	hg38_genes_promoters	0.346729	0.420947	0
chr10	97451706	97451814	0.032326	10	0.8778	0.84547	ZDHHC16	hg38_genes_promoters	6.13571e-06	4.19073	0
chr10	97450149	97451122	-0.020861	10	0.8541	0.87496	ZDHHC16	hg38_genes_promoters	0.00757425	1.72055	0
chr10	97373569	97373847	0.010658	10	0.8685	0.85784	RRP12	hg38_genes_promoters	0.0830595	0.916098	0
chr10	119451512	119451670	0.024811	10	0.8666	0.84179	GRK5	hg38_genes_promoters	0.00189923	2.18491	0
chr10	132036351	132036425	-0.010911	10	0.0083	0.019211	JAKMIP3	hg38_genes_promoters	9.8553e-06	4.01759	0
chr10	119818595	119818661	0.026642	10	0.5428	0.51616	INPP5F	hg38_genes_promoters	0.0105571	1.61252	0
chr10	132876994	132877349	0.017137	15	0.8084	0.79126	CFAP46	hg38_genes_promoters	0.0428368	1.13836	0
chr10	132836204	132836429	-0.056449	13	0.56177	0.61822	CFAP46	hg38_genes_promoters	0.00346832	1.97914	0
chr10	132785644	132785699	-0.013978	14	0.018214	0.032193	NKX6-2	hg38_genes_promoters	3.6971e-08	6.02368	-1
chr10	132764524	132764937	-0.018321	21	0.80476	0.82308	INPP5A	hg38_genes_promoters	0.00194414	2.17695	0
chr10	132688904	132689470	-0.025149	12	0.85392	0.87907	INPP5A	hg38_genes_promoters	0.00326979	1.99916	0
chr10	132607791	132608445	0.022241	26	0.87535	0.8531	INPP5A	hg38_genes_promoters	0.00051045	2.63472	0
chr10	132518772	132519192	0.019404	16	0.6325	0.6131	LOC107984282	hg38_genes_promoters	0.259505	0.524159	0
chr10	132917380	132917555	-0.010579	10	0.838	0.84858	CFAP46	hg38_genes_promoters	0.0125804	1.55386	0
chr10	132364880	132365466	-0.038507	10	0.335	0.37351	LRRC27	hg38_genes_promoters	0.0226259	1.35689	0
chr10	132336592	132337063	-0.012601	10	0.3355	0.3481	LRRC27	hg38_genes_promoters	0.476653	0.301128	0
chr10	132249976	132250270	-0.018571	10	0.4207	0.43927	STK32C	hg38_genes_promoters	0.536509	0.255529	0
chr10	132249436	132249707	0.013016	10	0.8157	0.80268	STK32C	hg38_genes_promoters	0.326898	0.442323	0
chr10	132202714	132202870	0.037182	13	0.852	0.81482	DPYSL4	hg38_genes_promoters	6.00387e-08	5.84756	1
chr10	132202411	132202696	0.014567	19	0.79632	0.78175	DPYSL4	hg38_genes_promoters	0.20828	0.600653	0
chr10	132142481	132143478	-0.054347	37	0.19976	0.2541	JAKMIP3	hg38_genes_promoters	1.63563e-05	3.84064	0
chr10	132104762	132104949	0.03025	10	0.8141	0.78385	JAKMIP3	hg38_genes_promoters	0.0428036	1.13854	0
chr10	132347278	132347555	-0.016174	10	0.8463	0.86247	LRRC27	hg38_genes_promoters	0.00933479	1.65318	0
chr10	132961980	132962807	0.02784	37	0.04227	0.01443	LINC01167	hg38_genes_promoters	0.00115106	2.35518	0
chr10	132964960	132965263	0.03603	16	0.58106	0.54503	LINC01168	hg38_genes_promoters	0.0034435	1.98193	0
chr10	133088732	133088877	-0.011703	14	0.048786	0.060489	ADGRA1-AS1	hg38_genes_promoters	0.0754724	0.948563	0
chr10	88585167	88586230	-0.025831	12	0.87867	0.9045	RNLS	hg38_genes_promoters	6.76404e-06	4.15536	0
chr10	133568314	133568402	-0.026147	10	0.8018	0.82795	SYCE1	hg38_genes_promoters	0.0105639	1.61236	0
chr10	133390810	133391183	0.016425	19	0.79742	0.781	PAOX	hg38_genes_promoters	0.0282072	1.28076	0
chr10	133358213	133358622	-0.019348	30	0.7676	0.78695	FUOM	hg38_genes_promoters	0.0335332	1.2203	0
chr10	133326827	133327035	0.042996	14	0.28307	0.24008	CALY	hg38_genes_promoters	0.0418446	1.14666	0
chr10	133319625	133319902	-0.02858	10	0.6997	0.72828	TUBGCP2	hg38_genes_promoters	0.0699572	0.973742	0
chr10	133293545	133293704	0.014753	10	0.8647	0.84995	TUBGCP2	hg38_genes_promoters	0.026271	1.305	0
chr10	133283958	133284176	0.013573	17	0.86271	0.84913	TUBGCP2	hg38_genes_promoters	0.0343991	1.2125	0
chr10	133276900	133276964	0.02746	12	0.048116	0.020656	ADAM8	hg38_genes_promoters	1.94009e-09	7.15199	1
chr10	133271529	133271715	0.019355	12	0.85975	0.84039	ADAM8	hg38_genes_promoters	0.00998602	1.63078	0
chr10	133271281	133271523	-0.011752	10	0.8233	0.83505	ADAM8	hg38_genes_promoters	0.33915	0.429307	0
chr10	133264827	133265261	0.022393	13	0.78431	0.76191	ADAM8	hg38_genes_promoters	0.00661306	1.76878	0
chr10	133248277	133248598	0.019817	12	0.85367	0.83385	MIR202HG	hg38_genes_promoters	0.0478131	1.10317	0
chr10	133207130	133207249	0.02168	12	0.86475	0.84307	KNDC1	hg38_genes_promoters	0.000591407	2.58356	0
chr10	133167476	133167616	-0.020901	17	0.85124	0.87214	KNDC1	hg38_genes_promoters	0.000503054	2.64008	0
chr10	133162702	133163248	-0.018681	17	0.78024	0.79892	KNDC1	hg38_genes_promoters	0.0255858	1.31434	0
chr10	133159706	133160087	0.021752	12	0.13358	0.11183	KNDC1	hg38_genes_promoters	0.240338	0.550945	0
chr10	132064398	132064578	0.012301	14	0.86843	0.85613	JAKMIP3	hg38_genes_promoters	0.0434211	1.13423	0
chr10	131982739	131982844	-0.018562	14	0.037429	0.055991	BNIP3	hg38_genes_promoters	0.000161916	3.031	0
chr10	131939590	131939843	-0.0228	10	0.8597	0.8825	PPP2R2D	hg38_genes_promoters	0.000759006	2.49736	0
chr10	131938718	131939073	-0.013832	10	0.8538	0.86763	PPP2R2D	hg38_genes_promoters	0.0198416	1.40086	0
chr10	124604763	124605034	0.023892	10	0.8429	0.81901	LHPP	hg38_genes_promoters	0.0309813	1.24775	0
chr10	124403490	124403919	-0.020239	11	0.41455	0.43478	OAT	hg38_genes_promoters	0.351502	0.416068	0
chr10	124039304	124039655	-0.011206	11	0.452	0.46321	CHST15	hg38_genes_promoters	0.672513	0.165846	0
chr10	124038591	124038807	0.022047	10	0.8521	0.83005	CHST15	hg38_genes_promoters	0.0108158	1.60423	0
chr10	123940417	123940909	-0.028853	11	0.76827	0.79713	CPXM2	hg38_genes_promoters	0.212176	0.594123	0
chr10	123892009	123892380	-0.035725	10	0.3992	0.43492	CPXM2	hg38_genes_promoters	0.212197	0.594123	0
chr10	123666341	123666402	-0.023071	14	0.061214	0.084286	GPR26	hg38_genes_promoters	3.64503e-05	3.5483	0
chr10	122879239	122879356	-0.028653	10	0.3854	0.41405	C10orf88B	hg38_genes_promoters	0.275871	0.501332	0
chr10	122838199	122839182	-0.013617	11	0.80782	0.82144	CUZD1	hg38_genes_promoters	0.0400838	1.16153	0
chr10	122506186	122506572	-0.017037	10	0.8317	0.84874	HTRA1	hg38_genes_promoters	0.00382523	1.94674	0
chr10	122458506	122458980	-0.027747	10	0.6682	0.69595	LOC105378525	hg38_genes_promoters	0.132035	0.761704	0
chr10	122458506	122458980	-0.027747	10	0.6682	0.69595	HTRA1	hg38_genes_promoters	0.132035	0.761704	0
chr10	122290133	122290964	-0.031231	17	0.67876	0.71	BTBD16	hg38_genes_promoters	0.0465328	1.11161	0
chr10	122236885	122237812	-0.017022	19	0.73516	0.75218	TACC2	hg38_genes_promoters	0.0703171	0.972248	0
chr10	122210587	122210769	0.014558	10	0.8644	0.84984	TACC2	hg38_genes_promoters	0.133922	0.757372	0
chr10	122021335	122022130	-0.02341	17	0.75747	0.78088	TACC2	hg38_genes_promoters	0.0138467	1.5236	0
chr10	122019235	122019597	-0.054133	10	0.5414	0.59553	TACC2	hg38_genes_promoters	0.08697	0.900965	0
chr10	125033501	125033682	0.010432	10	0.8768	0.86637	MIR4296	hg38_genes_promoters	0.168647	0.676891	0
chr10	119516516	119517059	0.01459	19	0.071211	0.05662	RGS10	hg38_genes_promoters	0.0466075	1.11132	0
chr10	125718920	125719128	-0.031324	18	0.071889	0.10321	EDRF1	hg38_genes_promoters	7.3564e-09	6.63819	-1
chr10	125773872	125774003	-0.031827	14	0.55471	0.58654	MMP21	hg38_genes_promoters	0.15412	0.708491	0
chr10	131260337	131260448	0.011626	10	0.8531	0.84147	TCERG1L	hg38_genes_promoters	0.227479	0.570064	0
chr10	131095195	131095298	-0.041268	10	0.7943	0.83557	TCERG1L-AS1	hg38_genes_promoters	8.73482e-08	5.70842	-1
chr10	130105941	130106025	0.012969	12	0.84608	0.83311	CTAGE7P	hg38_genes_promoters	0.252396	0.53376	0
chr10	129842966	129843417	-0.013749	22	0.81395	0.8277	MIR4297	hg38_genes_promoters	0.00120186	2.33951	0
chr10	129784971	129785257	-0.052435	10	0.2098	0.26224	LINC02666	hg38_genes_promoters	0.0808459	0.925386	0
chr10	129700908	129701301	-0.011942	10	0.8599	0.87184	LOC105378560	hg38_genes_promoters	0.00153835	2.2541	0
chr10	128068133	128068309	0.027233	10	0.8314	0.80417	PTPRE	hg38_genes_promoters	0.0021858	2.13636	0
chr10	128047416	128047673	-0.014805	10	0.0563	0.071105	PTPRE	hg38_genes_promoters	0.0557059	1.05207	0
chr10	127905579	127906163	0.056855	10	0.6555	0.59865	PTPRE	hg38_genes_promoters	0.180306	0.652602	0
chr10	126504007	126504327	-0.01529	10	0.4432	0.45849	C10orf90	hg38_genes_promoters	0.733431	0.130693	0
chr10	126421776	126422209	-0.032485	10	0.576	0.60848	LINC00601	hg38_genes_promoters	0.165954	0.682403	0
chr10	125896479	125896627	0.045161	17	0.41724	0.37207	DHX32	hg38_genes_promoters	0.000240882	2.89527	0
chr10	125896479	125896627	0.045161	17	0.41724	0.37207	FANK1	hg38_genes_promoters	0.000240882	2.89527	0
chr10	125896331	125896461	0.026421	17	0.18447	0.15805	DHX32	hg38_genes_promoters	0.0113373	1.58797	0
chr10	125896331	125896461	0.026421	17	0.18447	0.15805	FANK1	hg38_genes_promoters	0.0113373	1.58797	0
chr10	125896194	125896260	0.026049	10	0.1881	0.16205	FANK1	hg38_genes_promoters	0.0441089	1.12859	0
chr10	125795865	125796602	-0.013882	12	0.7465	0.76038	UROS	hg38_genes_promoters	0.10041	0.854286	0
chr10	125747291	125748228	-0.027298	10	0.8735	0.9008	EDRF1	hg38_genes_promoters	1.40944e-05	3.88768	0
chr10	88585167	88586230	-0.025831	12	0.87867	0.9045	LIPJ	hg38_genes_promoters	6.76404e-06	4.15536	0
chr10	133248277	133248598	0.019817	12	0.85367	0.83385	MIR202	hg38_genes_promoters	0.0478131	1.10317	0
chr10	87407767	87408307	-0.047132	19	0.26089	0.30803	FAM245A	hg38_genes_promoters	0.0204582	1.39091	0
chr10	26579491	26579803	0.036816	10	0.8225	0.78568	LOC101929117	hg38_genes_promoters	2.90439e-05	3.63061	0
chr10	25061831	25062631	-0.029099	15	0.43727	0.46637	ENKUR	hg38_genes_promoters	0.34242	0.425906	0
chr10	24953302	24953909	-0.019737	17	0.77094	0.79068	PRTFDC1	hg38_genes_promoters	0.0450383	1.12153	0
chr10	24465710	24466019	-0.021384	10	0.7413	0.76268	KIAA1217	hg38_genes_promoters	0.0485347	1.09764	0
chr10	24207833	24208740	-0.021145	13	0.55977	0.58091	KIAA1217	hg38_genes_promoters	0.550612	0.245262	0
chr10	23343994	23344055	-0.014921	10	0.0265	0.041421	C10orf67	hg38_genes_promoters	0.0113729	1.5871	0
chr10	23193313	23193431	-0.017399	10	0.0388	0.056199	PTF1A	hg38_genes_promoters	0.00522079	1.84547	0
chr10	26944131	26944448	0.022897	10	0.8444	0.8215	FAM238C	hg38_genes_promoters	0.023712	1.34058	0
chr10	21533974	21534027	0.010168	10	0.0194	0.0092315	MLLT10	hg38_genes_promoters	0.00102024	2.39776	0
chr10	21524590	21525321	-0.028086	10	0.0144	0.042486	MLLT10	hg38_genes_promoters	0.0285364	1.27672	0
chr10	19488939	19489132	0.043141	16	0.33594	0.2928	MALRD1	hg38_genes_promoters	0.000853431	2.46005	0
chr10	18710215	18710388	0.044997	18	0.78061	0.73561	LOC105376440	hg38_genes_promoters	7.03444e-05	3.31862	0
chr10	18400398	18401118	-0.069625	22	0.13859	0.20822	CACNB2	hg38_genes_promoters	4.32689e-08	5.97028	-1
chr10	18261103	18261306	-0.018246	10	0.7195	0.73775	CACNB2	hg38_genes_promoters	0.0415854	1.14888	0
chr10	18261103	18261306	-0.018246	10	0.7195	0.73775	LOC107984213	hg38_genes_promoters	0.0415854	1.14888	0
chr10	17808629	17809149	-0.020018	10	0.6352	0.65522	MRC1	hg38_genes_promoters	0.289905	0.484677	0
chr10	21524590	21525321	-0.028086	10	0.0144	0.042486	SKIDA1	hg38_genes_promoters	0.0285364	1.27672	0
chr10	27743842	27744039	-0.014103	14	0.013	0.027103	MKX	hg38_genes_promoters	0.00064115	2.55485	0
chr10	27743842	27744039	-0.014103	14	0.013	0.027103	MKX-AS1	hg38_genes_promoters	0.00064115	2.55485	0
chr10	29409481	29409580	-0.010344	13	0.027308	0.037652	LOC105376473	hg38_genes_promoters	0.000806944	2.47843	0
chr10	38403078	38403121	-0.045711	10	0.046	0.091711	LINC00999	hg38_genes_promoters	0.000346226	2.76965	0
chr10	38356219	38356295	-0.012254	11	0.12909	0.14135	HSD17B7P2	hg38_genes_promoters	0.384626	0.383025	0
chr10	38094229	38094357	0.018253	10	0.0262	0.0079474	ZNF37A	hg38_genes_promoters	2.40396e-10	7.95035	1
chr10	37125550	37125709	0.065328	14	0.78357	0.71824	ANKRD30A	hg38_genes_promoters	2.62028e-09	7.04037	1
chr10	37124761	37124854	0.022885	10	0.8338	0.81092	ANKRD30A	hg38_genes_promoters	0.0582866	1.0366	0
chr10	35898964	35899363	-0.023215	13	0.75338	0.7766	LINC02630	hg38_genes_promoters	0.176245	0.660848	0
chr10	35640919	35640955	0.013468	10	0.0281	0.014632	LOC105376494	hg38_genes_promoters	1.33795e-06	4.73912	0
chr10	35127238	35127317	-0.016253	10	0.0128	0.029053	CREM	hg38_genes_promoters	9.40208e-05	3.21553	0
chr10	35127238	35127317	-0.016253	10	0.0128	0.029053	CUL2	hg38_genes_promoters	9.40208e-05	3.21553	0
chr10	33005710	33005885	-0.020072	19	0.059263	0.079335	ITGB1	hg38_genes_promoters	0.0349828	1.20742	0
chr10	31707329	31708191	-0.0106	14	0.044357	0.054957	MACORIS	hg38_genes_promoters	0.296748	0.476669	0
chr10	30693164	30693514	0.039893	14	0.817	0.77711	SVIL2P	hg38_genes_promoters	0.0718329	0.965055	0
chr10	30529470	30529734	-0.02082	20	0.0574	0.07822	LOC105376478	hg38_genes_promoters	0.0711669	0.968253	0
chr10	29522531	29522784	0.016189	12	0.79408	0.77789	SVIL	hg38_genes_promoters	0.154377	0.707905	0
chr10	29487115	29487351	-0.024677	10	0.4612	0.48588	SVIL	hg38_genes_promoters	0.542703	0.250989	0
chr10	29481247	29481701	-0.036383	12	0.84808	0.88447	SVIL	hg38_genes_promoters	1.61759e-07	5.49249	-1
chr10	29409481	29409580	-0.010344	13	0.027308	0.037652	SVIL-AS1	hg38_genes_promoters	0.000806944	2.47843	0
chr10	17386572	17386962	-0.011707	15	0.786	0.79771	LOC105376436	hg38_genes_promoters	0.137163	0.74902	0
chr10	17386572	17386962	-0.011707	15	0.786	0.79771	ST8SIA6-AS1	hg38_genes_promoters	0.137163	0.74902	0
chr10	16817577	16817823	-0.01069	19	0.012453	0.023143	RSU1	hg38_genes_promoters	3.03537e-05	3.61553	0
chr10	16817577	16817823	-0.01069	19	0.012453	0.023143	LOC105376435	hg38_genes_promoters	3.03537e-05	3.61553	0
chr10	5596524	5596787	0.036592	10	0.745	0.70841	LASTR	hg38_genes_promoters	0.187993	0.636658	0
chr10	3780721	3781207	0.018041	10	0.8339	0.81586	KLF6	hg38_genes_promoters	0.0371525	1.18735	0
chr10	3259568	3259959	0.021416	10	0.8555	0.83408	LINC02668	hg38_genes_promoters	0.115622	0.807281	0
chr10	3258205	3258351	-0.025129	10	0.8375	0.86263	LINC02668	hg38_genes_promoters	0.00351215	1.97547	0
chr10	3173537	3173813	0.042561	12	0.68717	0.64461	PITRM1	hg38_genes_promoters	0.00771109	1.71465	0
chr10	3150568	3150779	-0.010626	10	0.8601	0.87073	PITRM1	hg38_genes_promoters	0.163978	0.686593	0
chr10	3145601	3145947	-0.02235	14	0.85914	0.88149	PITRM1	hg38_genes_promoters	1.85629e-05	3.79354	0
chr10	3143586	3143941	0.015572	12	0.88267	0.86709	PITRM1	hg38_genes_promoters	0.0101858	1.62444	0
chr10	3132847	3133322	-0.020549	14	0.85314	0.87369	PFKP	hg38_genes_promoters	0.00119113	2.34238	0
chr10	3128182	3128835	0.017012	17	0.85029	0.83328	PFKP	hg38_genes_promoters	0.00336404	1.98995	0
chr10	2501759	2501901	0.076776	16	0.53062	0.45385	LINC02645	hg38_genes_promoters	3.61871e-06	4.38533	0
chr10	2501759	2501901	0.076776	16	0.53062	0.45385	LOC105376350	hg38_genes_promoters	3.61871e-06	4.38533	0
chr10	2501271	2501542	0.101882	28	0.56836	0.46647	LOC105376350	hg38_genes_promoters	2.09135e-12	9.85559	1
chr10	1526277	1526755	-0.024903	10	0.3523	0.3772	ADARB2-AS1	hg38_genes_promoters	0.28453	0.490793	0
chr10	1159766	1159845	0.020332	10	0.8127	0.79237	LINC00200	hg38_genes_promoters	0.00303278	2.0252	0
chr10	931821	931874	-0.01104	10	0.007137	0.018177	LARP4B	hg38_genes_promoters	6.26368e-06	4.18346	0
chr10	87659589	87659661	-0.011574	10	0.0246	0.036174	PAPSS2	hg38_genes_promoters	0.0743413	0.953754	0
chr10	5603930	5604129	-0.026321	12	0.78342	0.80974	LASTR	hg38_genes_promoters	0.194444	0.625495	0
chr10	38403078	38403121	-0.045711	10	0.046	0.091711	SEPTIN7P9	hg38_genes_promoters	0.000346226	2.76965	0
chr10	5612024	5612242	0.025449	10	0.7549	0.72945	LASTR	hg38_genes_promoters	0.0513298	1.07972	0
chr10	5692746	5692808	0.012398	10	0.0308	0.018402	TASOR2	hg38_genes_promoters	3.3161e-08	6.06676	1
chr10	15860539	15860732	-0.012975	10	0.0606	0.073575	MINDY3	hg38_genes_promoters	0.0733238	0.9583	0
chr10	15235954	15236595	-0.014025	14	0.84957	0.8636	LOC105376433	hg38_genes_promoters	0.0569032	1.04464	0
chr10	15169209	15169568	0.019456	10	0.5202	0.50074	NMT2	hg38_genes_promoters	0.254633	0.530925	0
chr10	14571892	14572422	-0.018344	10	0.3083	0.32664	FAM107B	hg38_genes_promoters	0.601736	0.21063	0
chr10	14008305	14008573	-0.010371	10	0.0632	0.073571	FRMD4A	hg38_genes_promoters	0.466733	0.309301	0
chr10	13990710	13991007	-0.01915	10	0.8337	0.85285	LOC105376425	hg38_genes_promoters	0.00176385	2.2085	0
chr10	11895141	11895318	-0.020742	10	0.7851	0.80584	PROSER2-AS1	hg38_genes_promoters	0.0194056	1.40791	0
chr10	11823315	11823365	-0.010022	12	0.0079167	0.017939	PROSER2	hg38_genes_promoters	0.000223036	2.9195	0
chr10	11741679	11741891	0.052137	10	0.5934	0.54126	ECHDC3	hg38_genes_promoters	0.0100902	1.62778	0
chr10	11018671	11018735	-0.018757	15	0.014333	0.03309	CELF2	hg38_genes_promoters	5.84562e-07	5.03481	-1
chr10	7818429	7818496	-0.0128	10	0.0052	0.018	TAF3	hg38_genes_promoters	0.000575633	2.5934	0
chr10	7774852	7775444	-0.036196	12	0.74342	0.77961	KIN	hg38_genes_promoters	0.0274516	1.28984	0
chr10	7532835	7533302	0.010845	14	0.77964	0.7688	LOC105376390	hg38_genes_promoters	0.362633	0.404347	0
chr10	6145689	6145797	0.022892	10	0.089368	0.066476	PFKFB3	hg38_genes_promoters	0.025266	1.31868	0
chr10	5945834	5946231	-0.011016	12	0.10433	0.11535	LOC105376384	hg38_genes_promoters	0.591701	0.217161	0
chr10	5915670	5916895	-0.01999	16	0.80981	0.8298	FBH1	hg38_genes_promoters	0.00640995	1.7783	0
chr10	5906293	5906628	-0.011726	10	0.8248	0.83653	FBH1	hg38_genes_promoters	0.258556	0.525369	0
chr10	5618018	5618565	-0.015968	12	0.82258	0.83855	LINC02677	hg38_genes_promoters	0.148176	0.722349	0
chr10	42367800	42368013	-0.028653	10	0.0804	0.10905	LOC441666	hg38_genes_promoters	0.00787575	1.70829	0
chr10	5446472	5446722	-0.014972	19	0.0065789	0.021551	NET1	hg38_genes_promoters	1.79182e-12	9.91549	-1
chr10	42475654	42476361	-0.036094	52	0.087	0.12309	CCNYL2	hg38_genes_promoters	2.21687e-14	11.595	-1
chr10	73842509	73842925	-0.019063	15	0.81087	0.82993	CAMK2G	hg38_genes_promoters	0.1764	0.660583	0
chr10	73807558	73807871	0.016178	13	0.86954	0.85336	NDST2	hg38_genes_promoters	0.0181529	1.43056	0
chr10	73801327	73801432	-0.019405	10	0.8167	0.83611	ZSWIM8-AS1	hg38_genes_promoters	0.0120954	1.56764	0
chr10	73793469	73793985	0.028633	10	0.8725	0.84387	ZSWIM8	hg38_genes_promoters	0.000613266	2.5704	0
chr10	73791883	73792121	0.023668	13	0.798	0.77433	ZSWIM8	hg38_genes_promoters	0.00510879	1.85252	0
chr10	73789937	73790439	-0.021968	10	0.8365	0.85847	ZSWIM8	hg38_genes_promoters	0.0117372	1.57682	0
chr10	73789124	73789632	0.012368	15	0.86833	0.85596	ZSWIM8	hg38_genes_promoters	0.0350474	1.20688	0
chr10	73773591	73773708	0.038358	10	0.2122	0.17384	FUT11	hg38_genes_promoters	0.00710175	1.74306	0
chr10	71761829	71761961	0.031442	10	0.8556	0.82416	VSIR	hg38_genes_promoters	1.36842e-05	3.89853	0
chr10	71711839	71712558	-0.021304	10	0.7454	0.7667	CDH23	hg38_genes_promoters	0.0528622	1.06989	0
chr10	71616218	71617219	0.013189	12	0.83692	0.82373	CDH23	hg38_genes_promoters	0.129149	0.768112	0
chr10	71318634	71319033	0.038732	16	0.75062	0.71189	SLC29A3	hg38_genes_promoters	0.00117864	2.34614	0
chr10	70886122	70886548	-0.042332	12	0.16875	0.21108	PCBD1	hg38_genes_promoters	0.00280441	2.05108	0
chr10	70602889	70603137	0.019662	14	0.69857	0.67891	PRF1	hg38_genes_promoters	0.126108	0.776664	0
chr10	70477502	70477966	0.012082	19	0.23026	0.21818	PALD1	hg38_genes_promoters	0.0472849	1.10719	0
chr10	69943360	69943614	0.019373	12	0.84858	0.82921	COL13A1	hg38_genes_promoters	0.00463492	1.88295	0
chr10	69925036	69925765	-0.019126	12	0.7845	0.80363	COL13A1	hg38_genes_promoters	0.0585918	1.03458	0
chr10	73852968	73853439	0.021037	10	0.8433	0.82226	CAMK2G	hg38_genes_promoters	0.0374723	1.18465	0
chr10	69505882	69506168	0.021832	10	0.8522	0.83037	TSPAN15	hg38_genes_promoters	0.0138089	1.52432	0
chr10	75407913	75408294	0.019099	31	0.047806	0.028707	LOC101929234	hg38_genes_promoters	6.45922e-09	6.68789	1
chr10	75782543	75782875	-0.054262	13	0.66277	0.71703	LRMDA	hg38_genes_promoters	0.000631391	2.55893	0
chr10	42475654	42476361	-0.036094	52	0.087	0.12309	LINC00839	hg38_genes_promoters	2.21687e-14	11.595	-1
chr10	86968313	86968478	-0.052253	16	0.050937	0.10319	ADIRF	hg38_genes_promoters	3.20854e-15	12.3273	-1
chr10	86668419	86668672	-0.0386	10	0.7474	0.786	LDB3	hg38_genes_promoters	0.00466	1.88106	0
chr10	86654437	86654660	0.017258	10	0.8551	0.83784	OPN4	hg38_genes_promoters	0.073213	0.958782	0
chr10	86264694	86265041	-0.030959	10	0.5735	0.60446	MIR346	hg38_genes_promoters	0.283534	0.491887	0
chr10	80356551	80356747	0.014378	21	0.098238	0.08386	DYDC1	hg38_genes_promoters	0.369173	0.397927	0
chr10	80356551	80356747	0.014378	21	0.098238	0.08386	DYDC2	hg38_genes_promoters	0.369173	0.397927	0
chr10	80289299	80289673	0.031758	10	0.6096	0.57784	MAT1A	hg38_genes_promoters	0.322082	0.447697	0
chr10	80276354	80276641	0.013455	14	0.84221	0.82876	MAT1A	hg38_genes_promoters	0.184557	0.644007	0
chr10	80207425	80207687	0.078916	15	0.55233	0.47342	LINC00857	hg38_genes_promoters	2.30856e-07	5.36652	1
chr10	80207117	80207389	0.028529	22	0.77159	0.74306	LINC00857	hg38_genes_promoters	0.00144919	2.27315	0
chr10	79983383	79983498	-0.023425	10	0.1409	0.16433	SFTPD	hg38_genes_promoters	0.03848	1.17611	0
chr10	79609823	79611026	0.016037	10	0.4743	0.45826	SFTPA1	hg38_genes_promoters	0.576558	0.227154	0
chr10	79242188	79242924	0.016558	53	0.049645	0.033087	ZMIZ1	hg38_genes_promoters	6.43488e-06	4.17287	0
chr10	78248687	78248882	-0.033663	10	0.0626	0.096263	LINC00856	hg38_genes_promoters	0.00456412	1.88762	0
chr10	77985456	77986084	-0.027472	12	0.86483	0.8923	POLR3A	hg38_genes_promoters	5.34166e-06	4.23713	0
chr10	76886701	76887333	-0.014199	10	0.8427	0.8569	KCNMA1-AS1	hg38_genes_promoters	0.0649677	0.999121	0
chr10	75741910	75742194	-0.026147	10	0.8358	0.86195	LOC105378367	hg38_genes_promoters	0.000698982	2.525	0
chr10	69318303	69318385	0.013042	10	0.0372	0.024158	HK1	hg38_genes_promoters	0.197694	0.619669	0
chr10	80172837	80173791	0.01568	12	0.63708	0.6214	ANXA11	hg38_genes_promoters	0.247553	0.540737	0
chr10	67884807	67884868	-0.018447	10	0.0041	0.022547	SIRT1	hg38_genes_promoters	2.3228e-06	4.54317	0
chr10	46582072	46582298	-0.034614	10	0.8175	0.85211	SYT15	hg38_genes_promoters	0.00294547	2.03334	0
chr10	45673192	45673622	-0.029737	12	0.7225	0.75224	ZFAND4	hg38_genes_promoters	0.0589235	1.03289	0
chr10	44990484	44990862	-0.030004	10	0.1422	0.1722	RASSF4	hg38_genes_promoters	0.00167369	2.22603	0
chr10	44988669	44989182	-0.012005	10	0.8391	0.85111	RASSF4	hg38_genes_promoters	0.103635	0.843545	0
chr10	44984406	44985274	0.023424	24	0.84638	0.82295	RASSF4	hg38_genes_promoters	0.00149412	2.26226	0
chr10	44911152	44911399	0.040505	10	0.6254	0.58489	TMEM72	hg38_genes_promoters	0.201154	0.613636	0
chr10	44310278	44310759	0.02564	12	0.68867	0.66303	CXCL12	hg38_genes_promoters	0.027359	1.29071	0
chr10	44293525	44293664	-0.021774	10	0.2167	0.23847	CXCL12	hg38_genes_promoters	0.0974457	0.863837	0
chr10	44292450	44292816	-0.019752	19	0.29426	0.31401	LINC02881	hg38_genes_promoters	0.339446	0.429164	0
chr10	43606265	43606413	-0.01107	10	0.0654	0.07647	ZNF485	hg38_genes_promoters	0.308961	0.462228	0
chr10	43322651	43322806	-0.040816	10	0.1515	0.19232	LINC02633	hg38_genes_promoters	0.0202648	1.39405	0
chr10	43203756	43204076	0.06453	14	0.57936	0.51483	RASGEF1A	hg38_genes_promoters	4.67498e-05	3.46128	0
chr10	43203445	43203564	0.045363	10	0.5031	0.45774	RASGEF1A	hg38_genes_promoters	0.0037819	1.94993	0
chr10	69232586	69233140	0.029157	17	0.85859	0.82943	LOC101928994	hg38_genes_promoters	0.000428538	2.69829	0
chr10	43137518	43137691	0.010861	14	0.1415	0.13064	CSGALNACT2	hg38_genes_promoters	0.367943	0.39891	0
chr10	43103986	43104118	-0.035568	10	0.8128	0.84837	RET	hg38_genes_promoters	5.48547e-06	4.22712	0
chr10	46911335	46911451	-0.030745	15	0.23767	0.26841	PTPN20	hg38_genes_promoters	0.0277884	1.28616	0
chr10	47483944	47484457	0.029006	10	0.7781	0.74909	ANXA8	hg38_genes_promoters	0.10824	0.829256	0
chr10	43351005	43351091	-0.030988	13	0.32646	0.35745	LOC107984226	hg38_genes_promoters	0.0303999	1.25411	0
chr10	47763938	47764354	0.015108	10	0.807	0.79189	LOC102724488	hg38_genes_promoters	0.506806	0.277974	0
chr10	47599708	47599914	0.022156	10	0.8104	0.78824	LINC02675	hg38_genes_promoters	0.140974	0.739558	0
chr10	61001882	61002137	-0.0333	10	0.4627	0.496	RHOBTB1	hg38_genes_promoters	0.221595	0.57916	0
chr10	63520933	63521163	0.032858	10	0.1777	0.14484	REEP3	hg38_genes_promoters	0.0258138	1.3114	0
chr10	60140355	60140968	0.040607	10	0.7771	0.73649	ANK3	hg38_genes_promoters	0.00548418	1.82955	0
chr10	59283380	59283896	0.024353	10	0.5141	0.48975	FAM13C	hg38_genes_promoters	0.503571	0.280587	0
chr10	56360016	56360759	0.0273	10	0.6903	0.663	ZWINT	hg38_genes_promoters	0.218643	0.583831	0
chr10	60872551	60872947	-0.013629	10	0.8467	0.86033	RHOBTB1	hg38_genes_promoters	0.00772561	1.71424	0
chr10	52314906	52315149	-0.010355	20	0.0085	0.018855	PRKG1-AS1	hg38_genes_promoters	9.90637e-07	4.84473	0
chr10	52314906	52315149	-0.010355	20	0.0085	0.018855	DKK1	hg38_genes_promoters	9.90637e-07	4.84473	0
chr10	49988523	49988783	0.029979	12	0.86675	0.83677	AGAP6	hg38_genes_promoters	0.00619965	1.78829	0
chr10	55597236	55597309	-0.033725	12	0.8665	0.90023	PCDH15	hg38_genes_promoters	1.2519e-07	5.58338	-1
chr10	48583001	48583237	0.015219	10	0.8011	0.78588	ARHGAP22	hg38_genes_promoters	0.0681487	0.982904	0
chr10	48493502	48493769	-0.020898	10	0.0641	0.084998	ARHGAP22	hg38_genes_promoters	0.0102216	1.62329	0
chr10	48479455	48479695	-0.023047	10	0.4029	0.42595	ARHGAP22	hg38_genes_promoters	0.288708	0.486091	0
chr10	48466538	48466748	0.031419	38	0.84724	0.81582	ARHGAP22	hg38_genes_promoters	4.33183e-11	8.63841	1
chr10	48452092	48452599	-0.015168	10	0.6172	0.63237	ARHGAP22	hg38_genes_promoters	0.401245	0.367368	0
chr10	49396098	49396386	-0.011305	10	0.0427	0.054005	DRGX	hg38_genes_promoters	0.730984	0.132036	0
chr10	47991711	47992140	0.016748	10	0.8093	0.79255	ANXA8	hg38_genes_promoters	0.0667778	0.989561	0
chr11	71474071	71474457	-0.030163	10	0.8521	0.88226	NADSYN1	hg38_genes_promoters	0.00100908	2.4017	0
chr11	70419957	70420112	-0.035421	10	0.755	0.79042	CTTN	hg38_genes_promoters	0.000301543	2.81845	0
chr11	70630769	70631087	-0.019616	10	0.7942	0.81382	SHANK2-AS1	hg38_genes_promoters	0.0544799	1.06038	0
chr11	70662093	70662266	0.012095	10	0.0772	0.065105	SHANK2	hg38_genes_promoters	0.496496	0.285835	0
chr11	70662817	70663260	0.019875	10	0.2758	0.25593	SHANK2	hg38_genes_promoters	0.313835	0.456571	0
chr11	70873064	70873578	-0.032213	10	0.3299	0.36211	SHANK2	hg38_genes_promoters	0.189349	0.634329	0
chr11	70873064	70873578	-0.032213	10	0.3299	0.36211	MIR3664	hg38_genes_promoters	0.189349	0.634329	0
chr11	71423613	71424049	-0.037889	10	0.6044	0.64229	ACTE1P	hg38_genes_promoters	0.157055	0.701798	0
chr11	71478355	71478513	-0.051828	10	0.2768	0.32863	NADSYN1	hg38_genes_promoters	0.00607993	1.79321	0
chr11	71424194	71424497	-0.015093	13	0.84446	0.85955	ACTE1P	hg38_genes_promoters	0.00846871	1.68524	0
chr11	71482116	71482425	-0.010621	10	0.8418	0.85242	NADSYN1	hg38_genes_promoters	0.681594	0.160512	0
chr11	70348243	70348430	-0.020364	10	0.8456	0.86596	PPFIA1	hg38_genes_promoters	0.00744076	1.72609	0
chr11	70084989	70085212	0.010599	13	0.84015	0.82955	ANO1	hg38_genes_promoters	0.0506815	1.08378	0
chr11	70334711	70334858	-0.010616	10	0.8447	0.85532	PPFIA1	hg38_genes_promoters	0.097614	0.863541	0
chr11	68929185	68929395	0.015144	11	0.83773	0.82258	IGHMBP2	hg38_genes_promoters	0.0521232	1.07459	0
chr11	68935976	68936172	-0.025417	12	0.83933	0.86475	IGHMBP2	hg38_genes_promoters	2.71219e-06	4.48991	0
chr11	69047922	69048273	-0.026682	12	0.5585	0.58518	TPCN2	hg38_genes_promoters	0.308721	0.462505	0
chr11	71999327	72000041	-0.024353	10	0.7037	0.72805	IL18BP	hg38_genes_promoters	0.155193	0.705956	0
chr11	69082671	69082896	-0.023987	12	0.77192	0.7959	MIR3164	hg38_genes_promoters	0.00899105	1.66569	0
chr11	69155771	69155946	0.025134	10	0.7541	0.72897	SMIM38	hg38_genes_promoters	0.587713	0.219988	0
chr11	70336707	70337261	-0.021368	11	0.88055	0.90191	PPFIA1	hg38_genes_promoters	0.000236835	2.9012	0
chr11	69667889	69668357	-0.011289	12	0.7345	0.74579	LTO1	hg38_genes_promoters	0.374068	0.392964	0
chr11	70078532	70078618	-0.016579	14	0.010714	0.027293	ANO1	hg38_genes_promoters	2.47068e-08	6.18042	-1
chr11	70103449	70103712	-0.042747	10	0.7912	0.83395	ANO1	hg38_genes_promoters	0.00049332	2.64759	0
chr11	70141192	70141359	0.031047	10	0.4681	0.43705	ANO1	hg38_genes_promoters	0.257512	0.526789	0
chr11	70169207	70169540	0.017469	10	0.4256	0.40813	ANO1	hg38_genes_promoters	0.245513	0.543831	0
chr11	70202638	70202739	-0.029632	10	0.4718	0.50143	FADD	hg38_genes_promoters	0.145611	0.728484	0
chr11	70333314	70333551	-0.0152	10	0.7988	0.814	PPFIA1	hg38_genes_promoters	0.0985896	0.860353	0
chr11	70075337	70075994	-0.016143	15	0.8216	0.83774	LINC02584	hg38_genes_promoters	0.0123063	1.56206	0
chr11	72014458	72014588	0.030889	10	0.7491	0.71821	NUMA1	hg38_genes_promoters	0.0164469	1.46408	0
chr11	73342571	73342729	-0.039256	14	0.68014	0.7194	ARHGEF17	hg38_genes_promoters	0.000850501	2.46066	0
chr11	72430392	72431123	-0.029778	10	0.4301	0.45988	CLPB	hg38_genes_promoters	0.336705	0.432036	0
chr11	75443019	75443276	0.0233	10	0.7993	0.776	GDPD5	hg38_genes_promoters	0.115408	0.80777	0
chr11	75433408	75433867	0.015463	10	0.7712	0.75574	KLHL35	hg38_genes_promoters	0.14371	0.733291	0
chr11	68750401	68750537	0.042365	17	0.23918	0.19681	TESMIN	hg38_genes_promoters	0.00462928	1.8832	0
chr11	75430239	75430283	0.021421	10	0.047	0.025579	KLHL35	hg38_genes_promoters	7.44605e-05	3.29868	0
chr11	75352232	75352476	0.013037	10	0.0339	0.020863	ARRB1	hg38_genes_promoters	0.00389736	1.94053	0
chr11	75312158	75312863	0.01551	11	0.78164	0.76613	ARRB1	hg38_genes_promoters	0.247943	0.540242	0
chr11	74467738	74468163	-0.035972	10	0.36	0.39597	KCNE3	hg38_genes_promoters	0.164401	0.685742	0
chr11	74311280	74311445	-0.025039	12	0.097417	0.12246	P4HA3-AS1	hg38_genes_promoters	0.00519929	1.84589	0
chr11	73647664	73647918	0.017863	10	0.1626	0.14474	PLEKHB1	hg38_genes_promoters	0.336192	0.432638	0
chr11	73646230	73646545	0.024978	12	0.69125	0.66627	PLEKHB1	hg38_genes_promoters	0.0758461	0.94706	0
chr11	73645307	73645699	-0.034576	10	0.1419	0.17648	PLEKHB1	hg38_genes_promoters	0.121903	0.788761	0
chr11	73391905	73392446	0.018577	26	0.84546	0.82688	RELT	hg38_genes_promoters	0.00267232	2.0674	0
chr11	73363217	73363658	-0.014271	10	0.8551	0.86937	ARHGEF17	hg38_genes_promoters	0.0106976	1.60779	0
chr11	73356229	73356442	0.027194	13	0.85331	0.82611	ARHGEF17	hg38_genes_promoters	0.000494161	2.64709	0
chr11	73310797	73311224	0.014959	10	0.8487	0.83374	ARHGEF17	hg38_genes_promoters	0.0894585	0.892121	0
chr11	73288894	73289536	-0.023573	13	0.10469	0.12826	P2RY6	hg38_genes_promoters	0.0578684	1.03882	0
chr11	73272179	73272501	-0.043939	10	0.3347	0.37864	P2RY6	hg38_genes_promoters	0.0705298	0.971426	0
chr11	73264382	73264580	-0.014925	16	0.056812	0.071737	P2RY6	hg38_genes_promoters	0.00530408	1.8405	0
chr11	72822069	72822392	0.074624	42	0.44595	0.37133	ATG16L2	hg38_genes_promoters	5.28206e-14	11.2842	1
chr11	72759248	72759715	-0.011441	13	0.31354	0.32498	STARD10	hg38_genes_promoters	0.486948	0.29332	0
chr11	72757957	72758588	0.012676	12	0.6665	0.65382	STARD10	hg38_genes_promoters	0.550487	0.245305	0
chr11	72703576	72704195	0.020653	10	0.8266	0.80595	ARAP1	hg38_genes_promoters	0.00899255	1.66569	0
chr11	72697355	72697939	0.018562	16	0.87981	0.86125	ARAP1	hg38_genes_promoters	0.000935255	2.42873	0
chr11	72695567	72695844	0.025245	10	0.8671	0.84186	ARAP1	hg38_genes_promoters	0.000860201	2.45777	0
chr11	72688529	72688956	0.023842	10	0.867	0.84316	ARAP1	hg38_genes_promoters	0.00305651	2.02248	0
chr11	72643415	72643795	-0.014342	10	0.3435	0.35784	PDE2A	hg38_genes_promoters	0.553824	0.24302	0
chr11	72615042	72615239	0.032181	10	0.8246	0.79242	MIR139	hg38_genes_promoters	0.0382868	1.17764	0
chr11	72590602	72590680	-0.031627	10	0.0678	0.099427	PDE2A	hg38_genes_promoters	0.000248831	2.884	0
chr11	72579690	72580664	-0.010338	12	0.62308	0.63342	PDE2A	hg38_genes_promoters	0.535582	0.256224	0
chr11	72237419	72237723	0.010671	12	0.85225	0.84158	INPPL1	hg38_genes_promoters	0.041503	1.14937	0
chr11	68437906	68438158	0.021496	12	0.81992	0.79842	LRP5	hg38_genes_promoters	0.0159997	1.47391	0
chr11	66480448	66480669	-0.011191	15	0.0004	0.011591	DPP3-DT	hg38_genes_promoters	1.45965e-15	12.628	-1
chr11	68066584	68067326	-0.019936	10	0.8602	0.88014	CHKA	hg38_genes_promoters	0.00705532	1.74523	0
chr11	66687123	66687271	0.024469	11	0.87782	0.85335	SPTBN2	hg38_genes_promoters	0.00610057	1.79265	0
chr11	66669048	66669258	-0.013847	10	0.8271	0.84095	RBM4B	hg38_genes_promoters	0.0805575	0.926548	0
chr11	66567902	66568080	-0.022668	10	0.5797	0.60237	CTSF	hg38_genes_promoters	0.466645	0.309325	0
chr11	66513675	66514761	-0.022521	10	0.8138	0.83632	BBS1	hg38_genes_promoters	0.0143066	1.51358	0
chr11	66480448	66480669	-0.011191	15	0.0004	0.011591	DPP3	hg38_genes_promoters	1.45965e-15	12.628	-1
chr11	66420547	66420732	-0.023465	10	0.044118	0.067583	NPAS4	hg38_genes_promoters	0.0122113	1.56446	0
chr11	66291406	66291703	-0.02867	15	0.15367	0.18234	TMEM151A	hg38_genes_promoters	0.0177055	1.43943	0
chr11	66261798	66261943	0.023247	10	0.8633	0.84005	KLC2	hg38_genes_promoters	0.0109937	1.59863	0
chr11	66261798	66261943	0.023247	10	0.8633	0.84005	KLC2-AS1	hg38_genes_promoters	0.0109937	1.59863	0
chr11	66230935	66231249	-0.015521	10	0.8529	0.86842	PACS1	hg38_genes_promoters	0.00244642	2.09775	0
chr11	66220308	66220773	0.011747	12	0.86217	0.85042	PACS1	hg38_genes_promoters	0.23402	0.560558	0
chr11	66220012	66220251	-0.016174	10	0.8633	0.87947	PACS1	hg38_genes_promoters	0.00245665	2.09664	0
chr11	66056798	66057215	-0.032333	10	0.8485	0.88083	SF3B2	hg38_genes_promoters	0.000379543	2.73902	0
chr11	66049106	66049522	-0.012506	14	0.17355	0.18606	GAL3ST3	hg38_genes_promoters	0.0436317	1.1325	0
chr11	66698871	66699089	0.011205	10	0.8571	0.84589	SPTBN2	hg38_genes_promoters	0.295613	0.477969	0
chr11	65872745	65872815	0.012407	12	0.025434	0.013026	EFEMP2	hg38_genes_promoters	0.0225907	1.35735	0
chr11	65867952	65868067	-0.023205	10	0.7839	0.80711	EFEMP2	hg38_genes_promoters	0.031074	1.24695	0
chr11	65864979	65865537	0.02612	14	0.86157	0.83545	MUS81	hg38_genes_promoters	0.000940444	2.42676	0
chr11	65833429	65833634	-0.011163	10	0.0086	0.019763	SNX32	hg38_genes_promoters	6.25815e-05	3.35786	0
chr11	65791044	65791206	0.026537	10	0.8008	0.77426	OVOL1-AS1	hg38_genes_promoters	0.0378332	1.1815	0
chr11	65649983	65650629	0.027137	11	0.79847	0.77133	SIPA1	hg38_genes_promoters	0.038332	1.17731	0
chr11	65647028	65647209	0.010931	16	0.80106	0.79013	SIPA1	hg38_genes_promoters	0.000153002	3.04873	0
chr11	65646815	65646963	-0.014437	20	0.8143	0.82874	SIPA1	hg38_genes_promoters	0.16244	0.689941	0
chr11	65646749	65646808	0.019411	10	0.8142	0.79479	SIPA1	hg38_genes_promoters	0.0331072	1.22475	0
chr11	65646583	65646677	-0.014939	12	0.84467	0.85961	SIPA1	hg38_genes_promoters	0.016104	1.47176	0
chr11	65646307	65646451	0.011347	10	0.8424	0.83105	SIPA1	hg38_genes_promoters	0.125612	0.777822	0
chr11	65641825	65642166	0.037967	10	0.3348	0.29683	SIPA1	hg38_genes_promoters	0.165252	0.683875	0
chr11	65641079	65641196	0.012783	10	0.1223	0.10952	SIPA1	hg38_genes_promoters	0.101295	0.85152	0
chr11	75717864	75718300	0.013883	10	0.7916	0.77772	MOGAT2	hg38_genes_promoters	0.098762	0.85982	0
chr11	65871174	65871276	0.052253	10	0.5572	0.50495	EFEMP2	hg38_genes_promoters	0.0148273	1.50104	0
chr11	68403957	68404186	-0.03017	11	0.84209	0.87226	LRP5	hg38_genes_promoters	7.04326e-07	4.97219	0
chr11	66728813	66729386	-0.01865	20	0.18535	0.204	SPTBN2	hg38_genes_promoters	0.0442222	1.12766	0
chr11	66852580	66853023	0.023571	10	0.8543	0.83073	PC	hg38_genes_promoters	0.0482588	1.09968	0
chr11	68050110	68050250	0.034021	10	0.8536	0.81958	TCIRG1	hg38_genes_promoters	2.89796e-05	3.63085	0
chr11	68043358	68043681	0.02588	18	0.82106	0.79518	TCIRG1	hg38_genes_promoters	1.83201e-05	3.79785	0
chr11	68032909	68033165	0.015654	12	0.86592	0.85026	MIR4691	hg38_genes_promoters	0.0099303	1.63296	0
chr11	68032909	68033165	0.015654	12	0.86592	0.85026	NDUFS8	hg38_genes_promoters	0.0099303	1.63296	0
chr11	68021771	68021960	0.013861	11	0.79936	0.7855	ALDH3B1	hg38_genes_promoters	0.0989893	0.859048	0
chr11	68018534	68018730	0.014517	10	0.6609	0.64638	ALDH3B1	hg38_genes_promoters	0.708494	0.144302	0
chr11	68010266	68010495	-0.027289	10	0.0245	0.051789	ALDH3B1	hg38_genes_promoters	9.4024e-06	4.03328	0
chr11	67999160	67999684	0.015462	18	0.86011	0.84465	UNC93B1	hg38_genes_promoters	0.0499248	1.08882	0
chr11	67674037	67675259	0.017558	23	0.83726	0.8197	ALDH3B2	hg38_genes_promoters	0.000350798	2.7654	0
chr11	67667685	67668268	0.020873	12	0.57675	0.55588	ALDH3B2	hg38_genes_promoters	0.287796	0.486874	0
chr11	67665572	67665897	-0.015774	10	0.6507	0.66647	ALDH3B2	hg38_genes_promoters	0.594701	0.215406	0
chr11	67650440	67650934	-0.045007	23	0.35817	0.40318	ACY3	hg38_genes_promoters	0.00106123	2.38381	0
chr11	67647515	67647766	-0.03343	13	0.19181	0.22524	ACY3	hg38_genes_promoters	0.112187	0.817299	0
chr11	67615863	67616220	-0.106198	20	0.2455	0.3517	DOC2GP	hg38_genes_promoters	1.23954e-10	8.22269	-1
chr11	66814940	66815558	-0.015613	10	0.8475	0.86311	C11orf80	hg38_genes_promoters	0.018538	1.42363	0
chr11	67506867	67506961	0.034183	10	0.5946	0.56042	PITPNM1	hg38_genes_promoters	0.00632904	1.78228	0
chr11	67498620	67498727	-0.014542	10	0.7493	0.76384	PITPNM1	hg38_genes_promoters	0.204563	0.607638	0
chr11	67497256	67497420	0.018132	10	0.8475	0.82937	PITPNM1	hg38_genes_promoters	0.010385	1.61816	0
chr11	67452192	67452450	-0.034146	17	0.707	0.74115	CABP4	hg38_genes_promoters	0.00146477	2.2691	0
chr11	67440127	67440346	-0.025689	10	0.3691	0.39479	CORO1B	hg38_genes_promoters	0.130356	0.765422	0
chr11	67432571	67433351	0.013877	29	0.79597	0.78209	RPS6KB2	hg38_genes_promoters	0.152049	0.713613	0
chr11	67407814	67408114	-0.027116	10	0.6862	0.71332	TBC1D10C	hg38_genes_promoters	0.0467126	1.11081	0
chr11	67407814	67408114	-0.027116	10	0.6862	0.71332	PPP1CA	hg38_genes_promoters	0.0467126	1.11081	0
chr11	67298815	67299563	0.024081	14	0.834	0.80992	ANKRD13D	hg38_genes_promoters	0.00744528	1.72596	0
chr11	67283737	67284238	0.038498	13	0.30646	0.26796	GRK2	hg38_genes_promoters	0.00961142	1.64422	0
chr11	67281390	67282176	0.037276	37	0.71741	0.68013	GRK2	hg38_genes_promoters	8.56086e-05	3.24909	0
chr11	67275966	67276443	-0.019263	12	0.5735	0.59276	GRK2	hg38_genes_promoters	0.291847	0.482628	0
chr11	67270777	67271059	0.031449	10	0.1457	0.11425	GRK2	hg38_genes_promoters	0.0311738	1.24585	0
chr11	66908420	66908816	0.014605	14	0.86107	0.84647	PC	hg38_genes_promoters	0.0469419	1.10983	0
chr11	66871730	66872189	0.013246	21	0.88405	0.8708	PC	hg38_genes_promoters	0.00864546	1.67842	0
chr11	67502639	67503100	0.016568	10	0.8721	0.85553	PITPNM1	hg38_genes_promoters	0.13165	0.762195	0
chr11	76206274	76206450	0.020623	24	0.054833	0.034211	WNT11	hg38_genes_promoters	0.00423838	1.91257	0
chr11	119687741	119688241	0.012997	10	0.6601	0.6471	NECTIN1	hg38_genes_promoters	0.32969	0.439402	0
chr11	76630323	76630678	-0.018338	12	0.10092	0.11925	LINC02757	hg38_genes_promoters	1.58877e-05	3.85074	0
chr11	125239694	125240224	-0.031235	13	0.38238	0.41362	PKNOX2	hg38_genes_promoters	0.109865	0.824035	0
chr11	124924855	124925016	-0.027474	10	0.832	0.85947	HEPACAM	hg38_genes_promoters	0.000219992	2.92292	0
chr11	124898077	124899054	-0.023483	10	0.4077	0.43118	ROBO4	hg38_genes_promoters	0.389785	0.378049	0
chr11	124896945	124897469	-0.014666	10	0.5753	0.58997	ROBO4	hg38_genes_promoters	0.512117	0.273726	0
chr11	124865173	124865244	-0.019259	12	0.03675	0.056009	ROBO3	hg38_genes_promoters	4.93033e-06	4.26665	0
chr11	124739251	124739320	0.019795	10	0.8409	0.82111	NRGN	hg38_genes_promoters	0.0353644	1.20363	0
chr11	124611296	124612159	0.014675	17	0.82665	0.81197	PANX3	hg38_genes_promoters	0.13484	0.754897	0
chr11	123453870	123454480	-0.024916	10	0.2888	0.31372	GRAMD1B	hg38_genes_promoters	0.71465	0.140872	0
chr11	123196170	123196361	-0.010396	19	0.010684	0.02108	CLMP	hg38_genes_promoters	2.54926e-09	7.04666	-1
chr11	122556731	122556977	-0.09309	26	0.33069	0.42378	MIR100HG	hg38_genes_promoters	5.52088e-15	12.1436	-1
chr11	122100383	122100511	0.021389	10	0.0736	0.052211	MIR100HG	hg38_genes_promoters	0.00492083	1.86358	0
chr11	122100383	122100511	0.021389	10	0.0736	0.052211	MIR125B1	hg38_genes_promoters	0.00492083	1.86358	0
chr11	121553915	121554148	-0.033498	11	0.79009	0.82359	SORL1	hg38_genes_promoters	0.00334555	1.99201	0
chr11	121145701	121146031	-0.014522	11	0.83955	0.85407	TECTA	hg38_genes_promoters	0.058045	1.03806	0
chr11	120575124	120575422	-0.012042	10	0.7678	0.77984	LOC107984400	hg38_genes_promoters	0.36528	0.401773	0
chr11	120129642	120130102	0.030279	10	0.7897	0.75942	TRIM29	hg38_genes_promoters	0.0707759	0.970093	0
chr11	120121277	120122064	0.027026	10	0.7925	0.76547	TRIM29	hg38_genes_promoters	0.0292196	1.26814	0
chr11	65635227	65635368	0.033033	10	0.8702	0.83717	MIR4690	hg38_genes_promoters	4.16561e-06	4.32826	0
chr11	119607844	119608452	-0.038631	10	0.5626	0.60123	LOC105369520	hg38_genes_promoters	0.144491	0.731144	0
chr11	119316496	119316573	-0.013174	10	0.0107	0.023874	MCAM	hg38_genes_promoters	0.00955736	1.64527	0
chr11	119312299	119312644	0.011184	10	0.7975	0.78632	MCAM	hg38_genes_promoters	0.215248	0.589405	0
chr11	119172683	119173095	-0.041164	10	0.6753	0.71646	NLRX1	hg38_genes_promoters	0.0122862	1.56252	0
chr11	119108541	119109663	-0.029283	10	0.5823	0.61158	C2CD2L	hg38_genes_promoters	0.0797812	0.9294	0
chr11	119108541	119109663	-0.029283	10	0.5823	0.61158	DPAGT1	hg38_genes_promoters	0.0797812	0.9294	0
chr11	119092086	119092488	0.012126	10	0.8586	0.84647	HMBS	hg38_genes_promoters	0.110428	0.822538	0
chr11	119091360	119091635	-0.021694	11	0.82282	0.84451	HMBS	hg38_genes_promoters	0.00189423	2.18576	0
chr11	118883797	118883974	0.020076	10	0.8326	0.81252	CXCR5	hg38_genes_promoters	0.0828905	0.916747	0
chr11	118641161	118641654	0.020298	10	0.8354	0.8151	PHLDB1	hg38_genes_promoters	0.0304992	1.25289	0
chr11	118638893	118639290	-0.015505	10	0.8436	0.85911	PHLDB1	hg38_genes_promoters	0.063834	1.00526	0
chr11	125267072	125267748	0.01817	13	0.76285	0.74468	LOC105369549	hg38_genes_promoters	0.191021	0.631039	0
chr11	125886998	125887303	0.022191	21	0.22786	0.20567	HYLS1	hg38_genes_promoters	0.178551	0.655987	0
chr11	125904631	125904826	-0.043882	10	0.179	0.22288	DDX25	hg38_genes_promoters	0.200571	0.614567	0
chr11	125920201	125920996	-0.011634	10	0.7598	0.77143	DDX25	hg38_genes_promoters	0.392799	0.375223	0
chr11	134712321	134712391	-0.036178	11	0.79073	0.8269	LINC02706	hg38_genes_promoters	0.00011941	3.1328	0
chr11	134436528	134437122	-0.023644	12	0.77775	0.80139	B3GAT1-DT	hg38_genes_promoters	0.0459085	1.11565	0
chr11	134392869	134393149	-0.022721	10	0.8207	0.84342	B3GAT1	hg38_genes_promoters	0.001099	2.37176	0
chr11	134387628	134387736	0.017911	10	0.8207	0.80279	B3GAT1	hg38_genes_promoters	0.0338807	1.21751	0
chr11	134346482	134346891	0.019316	10	0.851	0.83168	GLB1L2	hg38_genes_promoters	0.0197487	1.40225	0
chr11	134330779	134331041	-0.055778	10	0.3664	0.42218	GLB1L2	hg38_genes_promoters	0.0113441	1.58784	0
chr11	134306629	134307026	-0.02123	10	0.8059	0.82713	GLB1L3	hg38_genes_promoters	0.0457839	1.11629	0
chr11	134234880	134235052	-0.035563	10	0.8236	0.85916	VPS26B	hg38_genes_promoters	7.11744e-05	3.31475	0
chr11	134153954	134154491	-0.016167	10	0.8624	0.87857	NCAPD3	hg38_genes_promoters	0.000884151	2.44795	0
chr11	134032302	134032898	-0.058972	21	0.35429	0.41326	LINC02731	hg38_genes_promoters	2.46317e-06	4.52298	0
chr11	134026730	134026989	-0.021232	10	0.2624	0.28363	LINC02730	hg38_genes_promoters	0.375437	0.391881	0
chr11	134025860	134026319	0.010022	12	0.82208	0.81206	LINC02730	hg38_genes_promoters	0.380424	0.386868	0
chr11	133810533	133811263	-0.019558	10	0.7497	0.76926	LINC02743	hg38_genes_promoters	0.073377	0.95823	0
chr11	132943160	132943394	-0.010553	10	0.0245	0.035053	OPCML	hg38_genes_promoters	0.127454	0.772856	0
chr11	118620602	118621257	-0.010284	10	0.3074	0.31768	PHLDB1	hg38_genes_promoters	0.782093	0.103933	0
chr11	132332082	132332712	0.035568	10	0.7122	0.67663	NTM	hg38_genes_promoters	0.0724277	0.962251	0
chr11	132140472	132140923	-0.014131	10	0.781	0.79513	NTM	hg38_genes_promoters	0.0826663	0.917451	0
chr11	131540614	131541841	-0.021614	15	0.77793	0.79955	LOC101929653	hg38_genes_promoters	0.0085444	1.68256	0
chr11	130672137	130672568	-0.023016	10	0.7553	0.77832	LINC02873	hg38_genes_promoters	0.040799	1.15518	0
chr11	130401871	130402045	-0.017121	10	0.1083	0.12542	ZBTB44-DT	hg38_genes_promoters	0.196006	0.622544	0
chr11	130315866	130315956	-0.040468	10	0.1859	0.22637	ZBTB44	hg38_genes_promoters	0.0141637	1.51679	0
chr11	130189454	130189739	0.049489	10	0.8307	0.78121	ST14	hg38_genes_promoters	1.99511e-06	4.5867	0
chr11	130139551	130139797	-0.011613	10	0.8205	0.83211	APLP2	hg38_genes_promoters	0.215584	0.588856	0
chr11	130137741	130138231	-0.031736	10	0.8151	0.84684	APLP2	hg38_genes_promoters	0.00232426	2.11503	0
chr11	129895921	129896209	-0.023279	10	0.2398	0.26308	NFRKB	hg38_genes_promoters	0.458539	0.316143	0
chr11	129815664	129815905	-0.01031	27	0.028704	0.039014	TMEM45B	hg38_genes_promoters	0.000140307	3.07745	0
chr11	129618007	129618236	-0.055884	17	0.22947	0.28535	LINC01395	hg38_genes_promoters	0.000223715	2.91869	0
chr11	126404849	126406111	-0.023189	17	0.74765	0.77084	ST3GAL4	hg38_genes_promoters	0.0182733	1.42812	0
chr11	126402538	126403069	0.028905	10	0.8038	0.77489	ST3GAL4	hg38_genes_promoters	0.335311	0.433423	0
chr11	126336071	126336480	-0.01165	10	0.2736	0.28525	DCPS	hg38_genes_promoters	0.713465	0.141429	0
chr11	132146083	132146414	-0.030963	10	0.7763	0.80726	NTM	hg38_genes_promoters	0.0034807	1.97827	0
chr11	118610336	118610503	-0.01354	16	0.015875	0.029415	PHLDB1	hg38_genes_promoters	0.000669697	2.53896	0
chr11	118519312	118519830	-0.034211	10	0.6492	0.68341	KMT2A	hg38_genes_promoters	0.313929	0.456539	0
chr11	118438498	118438873	-0.011518	10	0.0254	0.036918	KMT2A	hg38_genes_promoters	0.87344	0.0572032	0
chr11	95037253	95037659	0.015604	26	0.23269	0.21709	LOC107984375	hg38_genes_promoters	0.0749108	0.951195	0
chr11	94973790	94973878	-0.014473	10	0.0036	0.018073	KDM4D	hg38_genes_promoters	0.000122212	3.12538	0
chr11	94973790	94973878	-0.014473	10	0.0036	0.018073	CWC15	hg38_genes_promoters	0.000122212	3.12538	0
chr11	94740272	94740430	-0.013074	12	0.032	0.045074	PIWIL4-AS1	hg38_genes_promoters	0.0640654	1.00386	0
chr11	94567312	94567381	0.032121	10	0.8597	0.82758	PIWIL4	hg38_genes_promoters	0.000842502	2.46433	0
chr11	93821045	93821751	-0.01686	10	0.8403	0.85716	VSTM5	hg38_genes_promoters	0.0026842	2.06565	0
chr11	93537832	93538178	-0.029205	10	0.1049	0.13411	SMCO4	hg38_genes_promoters	0.00052032	2.62787	0
chr11	89065941	89066027	-0.014368	15	0.037667	0.052035	GRM5	hg38_genes_promoters	0.000159176	3.03498	0
chr11	89047489	89047967	-0.019726	10	0.7915	0.81123	GRM5	hg38_genes_promoters	0.0142519	1.51478	0
chr11	88175636	88175894	-0.011779	10	0.0518	0.063579	MIR3166	hg38_genes_promoters	0.363004	0.404019	0
chr11	88175636	88175894	-0.011779	10	0.0518	0.063579	RAB38	hg38_genes_promoters	0.363004	0.404019	0
chr11	86799580	86799973	-0.039816	12	0.36567	0.40548	PRSS23	hg38_genes_promoters	0.104121	0.841735	0
chr11	86374323	86374760	-0.016682	15	0.13127	0.14795	CCDC81	hg38_genes_promoters	0.813635	0.0873034	0
chr11	85682898	85683026	0.032022	12	0.15575	0.12373	CREBZF	hg38_genes_promoters	0.00380883	1.94813	0
chr11	95037669	95037752	-0.029452	12	0.14375	0.1732	LOC107984375	hg38_genes_promoters	0.00529849	1.84081	0
chr11	82734015	82734268	-0.010247	10	0.2917	0.30195	FAM181B	hg38_genes_promoters	0.576627	0.227154	0
chr11	78962054	78962225	-0.011858	10	0.0173	0.029158	TENM4	hg38_genes_promoters	0.0298877	1.26021	0
chr11	78702030	78702569	-0.013719	12	0.84233	0.85605	TENM4	hg38_genes_promoters	0.0114227	1.58582	0
chr11	78196452	78196592	0.038168	21	0.5391	0.50093	USP35	hg38_genes_promoters	0.00135505	2.29794	0
chr11	77588832	77589194	-0.038341	14	0.45007	0.48841	AQP11	hg38_genes_promoters	0.0842747	0.911752	0
chr11	77301416	77301825	-0.012883	22	0.85045	0.86334	GDPD4	hg38_genes_promoters	0.00653676	1.77162	0
chr11	77203053	77203191	0.032803	10	0.8711	0.8383	MYO7A	hg38_genes_promoters	7.24719e-05	3.30898	0
chr11	77138054	77138278	0.043016	30	0.21137	0.16835	MYO7A	hg38_genes_promoters	0.000157923	3.03749	0
chr11	77128144	77128406	-0.049851	12	0.25883	0.30868	MYO7A	hg38_genes_promoters	0.00476657	1.87367	0
chr11	77084680	77084947	-0.014642	10	0.8342	0.84884	CAPN5	hg38_genes_promoters	0.0119275	1.57226	0
chr11	77084091	77084653	0.013363	10	0.8751	0.86174	CAPN5	hg38_genes_promoters	0.0327971	1.22771	0
chr11	77065957	77066098	-0.033184	10	0.0535	0.086684	CAPN5	hg38_genes_promoters	2.6942e-06	4.49211	0
chr11	76670215	76670431	-0.014437	10	0.0713	0.085737	LRRC32	hg38_genes_promoters	0.125929	0.777153	0
chr11	76656973	76657581	-0.05548	16	0.33162	0.38711	LOC107984360	hg38_genes_promoters	0.0113318	1.58797	0
chr11	79439200	79439462	-0.01968	12	0.025583	0.045263	TENM4	hg38_genes_promoters	0.0120353	1.56956	0
chr11	76627085	76628172	-0.022867	13	0.34615	0.36902	LINC02757	hg38_genes_promoters	0.47404	0.303289	0
chr11	95067295	95067415	-0.011801	18	0.023111	0.034912	SRSF8	hg38_genes_promoters	3.53683e-08	6.04155	-1
chr11	96507126	96507438	-0.031074	10	0.7907	0.82177	JRKL-AS1	hg38_genes_promoters	0.000632867	2.55839	0
chr11	118264684	118265370	-0.0201	10	0.8276	0.8477	MPZL2	hg38_genes_promoters	0.0112533	1.59042	0
chr11	118152898	118152974	-0.028147	10	0.0088	0.036947	SCN4B	hg38_genes_promoters	6.87641e-07	4.97772	0
chr11	117828321	117829153	0.014982	18	0.49922	0.48424	FXYD2	hg38_genes_promoters	0.446751	0.326035	0
chr11	117824656	117825005	-0.028674	10	0.2518	0.28047	FXYD2	hg38_genes_promoters	0.206854	0.603256	0
chr11	117203097	117203708	0.021507	15	0.85353	0.83203	TAGLN	hg38_genes_promoters	0.00494456	1.8624	0
chr11	117199413	117199846	0.040716	10	0.7834	0.74268	TAGLN	hg38_genes_promoters	0.00200181	2.16674	0
chr11	117192062	117192372	-0.033316	14	0.80943	0.84274	SIDT2	hg38_genes_promoters	1.50337e-05	3.8694	0
chr11	114295717	114296970	-0.017427	18	0.61911	0.63654	NNMT	hg38_genes_promoters	0.314238	0.456253	0
chr11	114257259	114257859	-0.018136	12	0.71183	0.72997	NNMT	hg38_genes_promoters	0.19563	0.623312	0
chr11	114063999	114064277	0.025437	10	0.8007	0.77526	ZBTB16	hg38_genes_promoters	0.0533351	1.06736	0
chr11	113908033	113908454	-0.026689	11	0.79455	0.82123	HTR3B	hg38_genes_promoters	0.0101051	1.62727	0
chr11	113475065	113475164	-0.012149	12	0.0175	0.029649	DRD2	hg38_genes_promoters	0.000148523	3.06037	0
chr11	113424467	113424593	-0.014237	10	0.8475	0.86174	DRD2	hg38_genes_promoters	0.0289506	1.27146	0
chr11	113418030	113418913	-0.017824	10	0.7412	0.75902	DRD2	hg38_genes_promoters	0.131798	0.761979	0
chr11	95150322	95150660	-0.012748	19	0.016632	0.02938	LOC101929295	hg38_genes_promoters	0.000389589	2.73128	0
chr11	112167346	112167411	0.044167	10	0.8395	0.79533	TEX12	hg38_genes_promoters	2.94982e-06	4.45976	0
chr11	111738023	111738563	-0.046563	10	0.5527	0.59926	PPP2R1B	hg38_genes_promoters	0.0511433	1.0808	0
chr11	111735504	111735784	0.019816	10	0.8265	0.80668	PPP2R1B	hg38_genes_promoters	0.0310509	1.24714	0
chr11	111540207	111540317	-0.046126	10	0.2124	0.25853	LAYN	hg38_genes_promoters	0.000663792	2.54188	0
chr11	111456135	111456469	-0.027205	10	0.6639	0.69111	BTG4	hg38_genes_promoters	0.117491	0.801597	0
chr11	111448655	111449425	0.014056	12	0.66167	0.64761	LOC644277	hg38_genes_promoters	0.493491	0.288135	0
chr11	111379384	111379478	-0.0252	10	0.3478	0.373	POU2AF1	hg38_genes_promoters	0.227486	0.570064	0
chr11	111097258	111097468	-0.027078	11	0.64845	0.67553	LINC02550	hg38_genes_promoters	0.304272	0.467788	0
chr11	110713310	110713598	-0.010763	10	0.0115	0.022263	ARHGAP20	hg38_genes_promoters	0.000618053	2.56726	0
chr11	108568290	108568805	-0.013368	10	0.7991	0.81247	EXPH5	hg38_genes_promoters	0.0999586	0.855864	0
chr11	104164828	104165214	-0.02313	10	0.7749	0.79803	PDGFD	hg38_genes_promoters	0.0183315	1.42696	0
chr11	104036923	104037069	-0.019235	10	0.8239	0.84314	PDGFD	hg38_genes_promoters	0.000695724	2.52657	0
chr11	102606472	102606825	-0.010947	10	0.858	0.86895	LOC101928477	hg38_genes_promoters	0.0084574	1.68543	0
chr11	101504080	101504593	-0.016179	10	0.7999	0.81608	TRPC6	hg38_genes_promoters	0.0830584	0.916098	0
chr11	96507126	96507438	-0.031074	10	0.7907	0.82177	LINC02737	hg38_genes_promoters	0.000632867	2.55839	0
chr11	111912779	111912916	0.028873	12	0.15975	0.13088	CRYAB	hg38_genes_promoters	0.0742766	0.953971	0
chr11	65630056	65630370	0.019932	10	0.8463	0.82637	PCNX3	hg38_genes_promoters	0.112625	0.816261	0
chr11	92882923	92883047	-0.022358	10	0.8188	0.84116	FAT3	hg38_genes_promoters	0.000541536	2.61397	0
chr11	65612272	65612786	-0.021638	12	0.33408	0.35572	MAP3K11	hg38_genes_promoters	0.449646	0.323627	0
chr11	30535883	30536237	-0.015624	14	0.83007	0.8457	MPPED2	hg38_genes_promoters	0.079844	0.929138	0
chr11	27722673	27722908	-0.015104	14	0.012857	0.027961	BDNF	hg38_genes_promoters	0.000629585	2.55994	0
chr11	26331411	26332028	-0.014718	10	0.243	0.25772	ANO3-AS1	hg38_genes_promoters	0.592458	0.216772	0
chr11	26331411	26332028	-0.014718	10	0.243	0.25772	ANO3	hg38_genes_promoters	0.592458	0.216772	0
chr11	23730429	23730536	0.044996	12	0.75925	0.71425	LINC02726	hg38_genes_promoters	1.72354e-05	3.82154	0
chr11	22342049	22342747	-0.025974	13	0.070923	0.096897	SLC17A6	hg38_genes_promoters	0.00192396	2.18066	0
chr11	22337918	22338401	-0.018916	13	0.032077	0.050993	SLC17A6	hg38_genes_promoters	0.0486569	1.09699	0
chr11	20103132	20103520	0.014826	10	0.8695	0.85467	NAV2	hg38_genes_promoters	0.0356267	1.20132	0
chr11	20027021	20027498	0.01981	10	0.7698	0.74999	NAV2	hg38_genes_promoters	0.0457637	1.11639	0
chr11	20021407	20022156	-0.016699	10	0.715	0.7317	NAV2	hg38_genes_promoters	0.429894	0.340686	0
chr11	18744022	18744224	0.017263	10	0.799	0.78174	PTPN5	hg38_genes_promoters	0.0803309	0.92729	0
chr11	18455732	18455861	-0.045542	17	0.37176	0.41731	LDHAL6A	hg38_genes_promoters	0.00138588	2.28897	0
chr11	18046283	18046376	-0.026295	10	0.1056	0.13189	TPH1	hg38_genes_promoters	0.000356005	2.76058	0
chr11	17771747	17771816	-0.018179	10	0.8584	0.87658	LOC107984317	hg38_genes_promoters	0.0122533	1.56357	0
chr11	17771747	17771816	-0.018179	10	0.8584	0.87658	KCNC1	hg38_genes_promoters	0.0122533	1.56357	0
chr11	17545003	17545225	-0.01437	10	0.8402	0.85457	USH1C	hg38_genes_promoters	0.0173347	1.4465	0
chr11	17414154	17414597	0.020489	10	0.5827	0.56221	ABCC8	hg38_genes_promoters	0.549687	0.245881	0
chr11	17404281	17404737	-0.012949	10	0.8216	0.83455	ABCC8	hg38_genes_promoters	0.134465	0.755966	0
chr11	17402655	17403020	0.019964	10	0.8519	0.83194	ABCC8	hg38_genes_promoters	0.113055	0.814971	0
chr11	17395663	17396651	0.010725	26	0.84623	0.83551	ABCC8	hg38_genes_promoters	0.0792354	0.931825	0
chr11	17013136	17013455	-0.020659	23	0.18987	0.21053	PLEKHA7	hg38_genes_promoters	0.0577784	1.03929	0
chr11	16817067	16817200	0.032073	12	0.85858	0.82651	PLEKHA7	hg38_genes_promoters	0.000101878	3.18724	0
chr11	16791003	16791166	0.043742	10	0.5579	0.51416	PLEKHA7	hg38_genes_promoters	0.000603525	2.57618	0
chr11	14972632	14973114	-0.029732	10	0.2489	0.27863	CALCA	hg38_genes_promoters	0.162628	0.689507	0
chr11	13275562	13276371	-0.023999	12	0.738	0.762	ARNTL	hg38_genes_promoters	0.0848236	0.909825	0
chr11	12377166	12377428	0.01247	13	0.16154	0.14907	PARVA	hg38_genes_promoters	0.426602	0.343739	0
chr11	12161683	12162190	-0.033391	10	0.8341	0.86749	MICAL2	hg38_genes_promoters	1.26144e-05	3.9317	0
chr11	10500158	10500630	-0.033122	10	0.7544	0.78752	AMPD3	hg38_genes_promoters	0.00533004	1.83868	0
chr11	10497460	10497803	0.026098	10	0.8775	0.8514	AMPD3	hg38_genes_promoters	0.00784606	1.7094	0
chr11	31805140	31805286	-0.011357	18	0.025778	0.037135	PAX6	hg38_genes_promoters	1.85362e-05	3.79354	0
chr11	31810092	31810171	-0.010805	10	0.0233	0.034105	PAX6	hg38_genes_promoters	0.00989646	1.63419	0
chr11	31825813	31826049	-0.023405	13	0.10754	0.13094	PAUPAR	hg38_genes_promoters	0.0954144	0.87094	0
chr11	32090446	32090584	-0.033521	10	0.6039	0.63742	RCN1	hg38_genes_promoters	0.0718407	0.965055	0
chr11	46366651	46366769	0.040326	10	0.7778	0.73747	DGKZ	hg38_genes_promoters	0.000899381	2.44205	0
chr11	45927883	45928161	0.015663	10	0.7814	0.76574	LARGE2	hg38_genes_promoters	0.110113	0.823129	0
chr11	45924064	45924390	-0.032581	10	0.6654	0.69798	LARGE2	hg38_genes_promoters	0.0970691	0.86499	0
chr11	45921964	45922090	-0.031472	12	0.523	0.55447	LARGE2	hg38_genes_promoters	0.100496	0.85399	0
chr11	45907989	45908425	0.022073	10	0.7588	0.73673	C11orf94	hg38_genes_promoters	0.085845	0.905686	0
chr11	45869511	45869834	-0.017127	12	0.86417	0.88129	CRY2	hg38_genes_promoters	0.000512194	2.63373	0
chr11	45803948	45804112	-0.017057	12	0.01075	0.027807	SLC35C1	hg38_genes_promoters	6.67287e-06	4.15878	0
chr11	45722700	45723209	-0.024087	12	0.814	0.83809	LOC100507384	hg38_genes_promoters	0.0492431	1.09312	0
chr11	44973087	44973261	-0.018879	10	0.7847	0.80358	LINC02685	hg38_genes_promoters	0.13445	0.755966	0
chr11	44938114	44938315	-0.02819	13	0.82792	0.85611	TP53I11	hg38_genes_promoters	3.36974e-05	3.57848	0
chr11	44916649	44917321	-0.027105	14	0.25357	0.28068	TSPAN18	hg38_genes_promoters	0.339328	0.429198	0
chr11	44572929	44573129	0.012295	10	0.8324	0.82011	CD82	hg38_genes_promoters	0.203908	0.608771	0
chr11	44107739	44107995	-0.024532	10	0.8481	0.87263	EXT2	hg38_genes_promoters	0.000911803	2.43718	0
chr11	44078806	44079434	0.031963	10	0.8747	0.84274	ACCS	hg38_genes_promoters	0.176873	0.659688	0
chr11	9838959	9839719	-0.015226	10	0.8679	0.88313	LOC101928008	hg38_genes_promoters	0.0513436	1.07972	0
chr11	43269123	43269412	-0.094605	12	0.30075	0.39535	HNRNPKP3	hg38_genes_promoters	7.6668e-09	6.63022	-1
chr11	36454710	36454822	-0.056226	10	0.7683	0.82453	PRR5L	hg38_genes_promoters	0.000888082	2.44629	0
chr11	36398187	36398498	-0.021617	10	0.8038	0.82542	PRR5L	hg38_genes_promoters	0.0284161	1.27816	0
chr11	36361870	36362151	-0.035717	10	0.3484	0.38412	PRR5L	hg38_genes_promoters	0.0769508	0.94238	0
chr11	35280918	35281552	-0.014162	10	0.8639	0.87806	SLC1A2-AS1	hg38_genes_promoters	0.10589	0.835685	0
chr11	34941776	34941947	-0.031805	12	0.86775	0.89956	MIR1343	hg38_genes_promoters	5.30419e-07	5.06828	-1
chr11	34916914	34917168	-0.010223	10	0.0125	0.022723	APIP	hg38_genes_promoters	0.241535	0.549166	0
chr11	34141158	34141811	-0.014654	10	0.8521	0.86675	NAT10	hg38_genes_promoters	0.112326	0.816979	0
chr11	33892843	33893272	-0.028021	10	0.1494	0.17742	LMO2	hg38_genes_promoters	0.0230035	1.35105	0
chr11	33891521	33892169	-0.042116	12	0.09925	0.14137	LMO2	hg38_genes_promoters	2.30089e-05	3.71406	0
chr11	33736774	33737203	-0.02899	15	0.17307	0.20206	CD59	hg38_genes_promoters	0.00149884	2.26128	0
chr11	33541699	33542052	-0.050395	10	0.4095	0.45989	KIAA1549L	hg38_genes_promoters	0.0446865	1.12409	0
chr11	33015660	33015717	0.011842	10	0.228	0.21616	DEPDC7	hg38_genes_promoters	0.331909	0.437022	0
chr11	32399967	32400682	-0.015824	22	0.716	0.73182	WT1	hg38_genes_promoters	0.0343243	1.21325	0
chr11	32091290	32091370	-0.012789	10	0.02	0.032789	RCN1	hg38_genes_promoters	0.000305237	2.81434	0
chr11	41459597	41460161	-0.023525	14	0.043571	0.067096	LRRC4C	hg38_genes_promoters	0.000186181	2.98166	0
chr11	9838959	9839719	-0.015226	10	0.8679	0.88313	SBF2	hg38_genes_promoters	0.0513436	1.07972	0
chr11	8810700	8810780	-0.010921	12	0.0125	0.023421	DENND2B	hg38_genes_promoters	4.39735e-05	3.4832	0
chr11	8711274	8711588	0.018521	10	0.8381	0.81958	DENND2B	hg38_genes_promoters	0.255185	0.530296	0
chr11	1863594	1863756	-0.021395	10	0.2895	0.31089	LSP1	hg38_genes_promoters	0.673949	0.164975	0
chr11	1835076	1835336	0.021979	10	0.8454	0.82342	SYT8	hg38_genes_promoters	0.00958635	1.64475	0
chr11	1830852	1831046	-0.024842	10	0.744	0.76884	SYT8	hg38_genes_promoters	0.0590138	1.0324	0
chr11	1486566	1486781	0.04583	10	0.8476	0.80177	MOB2	hg38_genes_promoters	2.2673e-06	4.54933	0
chr11	1480964	1481134	0.012342	10	0.8545	0.84216	MOB2	hg38_genes_promoters	0.102686	0.846421	0
chr11	1473477	1473836	-0.022816	10	0.8105	0.83332	MOB2	hg38_genes_promoters	0.0120458	1.5693	0
chr11	1454384	1454607	-0.018788	10	0.641	0.65979	BRSK2	hg38_genes_promoters	0.471036	0.30588	0
chr11	1453357	1453601	-0.035305	10	0.5268	0.56211	BRSK2	hg38_genes_promoters	0.0528388	1.06995	0
chr11	1390282	1390342	0.027462	10	0.0876	0.060138	BRSK2	hg38_genes_promoters	0.0116959	1.57799	0
chr11	1257587	1257679	-0.018595	10	0.8473	0.86589	MUC5B	hg38_genes_promoters	0.00437	1.90162	0
chr11	933423	933813	0.022458	10	0.2413	0.21884	AP2A2	hg38_genes_promoters	0.530575	0.259802	0
chr11	848093	848257	0.055556	10	0.7247	0.66914	TSPAN4	hg38_genes_promoters	0.0082634	1.69314	0
chr11	823426	823839	0.025418	24	0.85515	0.82973	PNPLA2	hg38_genes_promoters	0.000118325	3.13574	0
chr11	721172	721290	0.026198	10	0.1112	0.085002	EPS8L2	hg38_genes_promoters	0.00771392	1.71462	0
chr11	1864170	1864306	-0.063046	10	0.43681	0.49986	LSP1	hg38_genes_promoters	0.000371301	2.74622	0
chr11	720531	720643	-0.023206	12	0.22675	0.24996	EPS8L2	hg38_genes_promoters	0.0238106	1.3393	0
chr11	419414	419772	0.020174	10	0.8757	0.85553	ANO9	hg38_genes_promoters	0.00357245	1.9705	0
chr11	417577	417757	-0.023785	10	0.1371	0.16088	SIGIRR	hg38_genes_promoters	0.0282388	1.28038	0
chr11	415395	415585	-0.023057	10	0.1123	0.13536	SIGIRR	hg38_genes_promoters	0.0202104	1.39501	0
chr11	396527	397420	0.109578	61	0.46249	0.35291	PKP3	hg38_genes_promoters	4.45784e-28	24.2892	1
chr11	394071	394277	0.031283	13	0.75869	0.72741	PKP3	hg38_genes_promoters	0.00957045	1.64506	0
chr11	392370	392618	0.040839	16	0.87781	0.83697	PKP3	hg38_genes_promoters	2.1384e-07	5.39459	1
chr11	379965	380018	0.023984	10	0.8673	0.84332	B4GALNT4	hg38_genes_promoters	4.04693e-05	3.51264	0
chr11	379457	379616	0.015445	22	0.79427	0.77883	B4GALNT4	hg38_genes_promoters	0.00019871	2.96056	0
chr11	306507	306834	-0.021471	12	0.84983	0.8713	IFITM2	hg38_genes_promoters	0.000951145	2.42312	0
chr11	299448	299564	0.026026	10	0.767	0.74097	IFITM5	hg38_genes_promoters	0.0245448	1.32844	0
chr11	291336	291553	0.013039	12	0.87058	0.85754	PGGHG	hg38_genes_promoters	0.327473	0.441679	0
chr11	290372	290599	0.033305	15	0.8512	0.81789	PGGHG	hg38_genes_promoters	5.83596e-06	4.21058	0
chr11	287650	287920	0.069729	13	0.67438	0.60466	PGGHG	hg38_genes_promoters	2.47763e-06	4.52137	0
chr11	65619682	65619807	0.033547	10	0.8826	0.84905	PCNX3	hg38_genes_promoters	1.44554e-06	4.70772	0
chr11	420400	420492	0.032032	10	0.7144	0.68237	ANO9	hg38_genes_promoters	0.0170817	1.45084	0
chr11	46375510	46375614	0.019258	10	0.8571	0.83784	DGKZ	hg38_genes_promoters	0.00353902	1.97346	0
chr11	1864338	1864573	-0.046394	10	0.55385	0.60024	LSP1	hg38_genes_promoters	0.0517652	1.07738	0
chr11	1919228	1919519	-0.026324	10	0.7135	0.73982	TNNT3	hg38_genes_promoters	0.0914808	0.884337	0
chr11	8683933	8684073	-0.067419	10	0.2793	0.34672	RPL27A	hg38_genes_promoters	0.000914447	2.43657	0
chr11	8683933	8684073	-0.067419	10	0.2793	0.34672	SNORA3A	hg38_genes_promoters	0.000914447	2.43657	0
chr11	7987560	7987703	-0.028464	12	0.063417	0.091881	EIF3F	hg38_genes_promoters	0.000260894	2.86659	0
chr11	7673480	7673552	0.011877	10	0.028	0.016123	CYB5R2	hg38_genes_promoters	0.000166185	3.02063	0
chr11	7088901	7089140	0.028187	32	0.62506	0.59688	RBMXL2	hg38_genes_promoters	0.00322597	2.00403	0
chr11	5938482	5938851	-0.103451	26	0.57942	0.68287	TRIM5	hg38_genes_promoters	2.29924e-14	11.595	-1
chr11	5938482	5938851	-0.103451	26	0.57942	0.68287	OR56A3	hg38_genes_promoters	2.29924e-14	11.595	-1
chr11	5596136	5596735	0.038444	14	0.1005	0.062056	TRIM6-TRIM34	hg38_genes_promoters	0.348871	0.41886	0
chr11	5596136	5596735	0.038444	14	0.1005	0.062056	TRIM6	hg38_genes_promoters	0.348871	0.41886	0
chr11	3823959	3824068	-0.027895	10	0.824	0.85189	PGAP2	hg38_genes_promoters	8.56683e-06	4.06729	0
chr11	3232569	3232791	0.026064	18	0.75589	0.72982	MRGPRE	hg38_genes_promoters	0.00472839	1.87671	0
chr11	3218241	3218371	0.019899	13	0.83269	0.81279	MRGPRG-AS1	hg38_genes_promoters	0.000578408	2.59155	0
chr11	3165801	3166786	0.014357	27	0.80056	0.7862	OSBPL5	hg38_genes_promoters	0.0412947	1.15077	0
chr11	3120447	3120618	0.023437	10	0.8567	0.83326	OSBPL5	hg38_genes_promoters	0.0136246	1.52805	0
chr11	1871283	1871489	0.030232	10	0.7206	0.69037	LSP1	hg38_genes_promoters	0.0346742	1.21035	0
chr11	2700178	2700328	0.084599	16	0.54138	0.45678	KCNQ1OT1	hg38_genes_promoters	1.51826e-15	12.6195	1
chr11	2389238	2389776	0.034858	13	0.44769	0.41283	CD81	hg38_genes_promoters	0.201393	0.613254	0
chr11	2385624	2385708	-0.033689	12	0.68925	0.72294	CD81	hg38_genes_promoters	0.318358	0.451614	0
chr11	2376156	2376554	-0.024303	12	0.81758	0.84189	CD81	hg38_genes_promoters	0.00361369	1.96628	0
chr11	2302916	2303210	-0.013211	10	0.03	0.043211	C11orf21	hg38_genes_promoters	0.0887974	0.894338	0
chr11	2301571	2301989	-0.014322	12	0.062833	0.077156	TSPAN32	hg38_genes_promoters	0.0855863	0.906685	0
chr11	2301571	2301989	-0.014322	12	0.062833	0.077156	C11orf21	hg38_genes_promoters	0.0855863	0.906685	0
chr11	2140313	2140431	0.021938	10	0.0749	0.052962	IGF2-AS	hg38_genes_promoters	0.169949	0.674384	0
chr11	2140313	2140431	0.021938	10	0.0749	0.052962	IGF2	hg38_genes_promoters	0.169949	0.674384	0
chr11	2139198	2139246	-0.011011	10	0.0232	0.034211	IGF2	hg38_genes_promoters	0.0513541	1.07971	0
chr11	2137664	2137851	-0.011325	15	0.0218	0.033125	IGF2	hg38_genes_promoters	0.0331683	1.22418	0
chr11	1937642	1937840	0.021126	13	0.84785	0.82672	TNNT3	hg38_genes_promoters	0.007283	1.73453	0
chr11	1933523	1933970	0.021732	12	0.83542	0.81368	TNNT3	hg38_genes_promoters	0.00409585	1.92384	0
chr11	1927718	1927900	0.029319	14	0.76179	0.73247	TNNT3	hg38_genes_promoters	0.000488214	2.65063	0
chr11	1919694	1920039	0.020301	21	0.83714	0.81684	TNNT3	hg38_genes_promoters	0.000281679	2.84214	0
chr11	2460139	2460679	0.015863	10	0.8485	0.83264	KCNQ1	hg38_genes_promoters	0.0410398	1.15314	0
chr11	46375510	46375614	0.019258	10	0.8571	0.83784	MIR4688	hg38_genes_promoters	0.00353902	1.97346	0
chr11	1870916	1871070	0.041516	15	0.77253	0.73102	LSP1	hg38_genes_promoters	9.84893e-07	4.84492	0
chr11	47214254	47214462	0.02606	10	0.0786	0.05254	DDB2	hg38_genes_promoters	0.0753993	0.948903	0
chr11	64638235	64638424	0.0283	10	0.5263	0.498	NRXN2	hg38_genes_promoters	0.11383	0.812805	0
chr11	64622783	64623075	0.033404	19	0.85795	0.82454	NRXN2	hg38_genes_promoters	1.02905e-08	6.51855	1
chr11	64562017	64562130	0.028263	10	0.838	0.80974	SLC22A11	hg38_genes_promoters	0.0155169	1.4854	0
chr11	64447917	64448214	-0.024216	10	0.0231	0.047316	LINC02724	hg38_genes_promoters	2.02959e-06	4.5834	0
chr11	64395755	64396049	-0.02204	10	0.2265	0.24854	LINC02723	hg38_genes_promoters	0.483211	0.296039	0
chr11	64360185	64360260	-0.015276	12	0.10525	0.12053	RPS6KA4	hg38_genes_promoters	0.0167653	1.45743	0
chr11	64355205	64355384	-0.013999	14	0.042143	0.056142	CCDC88B	hg38_genes_promoters	0.0701417	0.972925	0
chr11	64353150	64353366	0.0314	10	0.8364	0.805	CCDC88B	hg38_genes_promoters	4.01331e-05	3.51545	0
chr11	64352231	64352490	0.025338	12	0.86025	0.83491	CCDC88B	hg38_genes_promoters	7.93323e-06	4.09742	0
chr11	64342584	64342652	0.016011	10	0.0268	0.010789	CCDC88B	hg38_genes_promoters	1.20271e-07	5.59966	1
chr11	64342584	64342652	0.016011	10	0.0268	0.010789	MIR7155	hg38_genes_promoters	1.20271e-07	5.59966	1
chr11	64341707	64342123	0.057812	14	0.33943	0.28162	CCDC88B	hg38_genes_promoters	0.000381789	2.73775	0
chr11	64341707	64342123	0.057812	14	0.33943	0.28162	MIR7155	hg38_genes_promoters	0.000381789	2.73775	0
chr11	64329554	64330100	-0.031779	12	0.7585	0.79028	LOC102723878	hg38_genes_promoters	0.00355873	1.97153	0
chr11	64313866	64314046	-0.050216	10	0.7391	0.78932	ESRRA	hg38_genes_promoters	0.00345916	1.98012	0
chr11	64262536	64262731	0.022416	10	0.8551	0.83268	PLCB3	hg38_genes_promoters	0.0133374	1.53554	0
chr11	64246591	64246683	-0.044346	17	0.059651	0.104	PPP1R14B	hg38_genes_promoters	4.23561e-10	7.72639	-1
chr11	64246591	64246683	-0.044346	17	0.059651	0.104	PPP1R14B-AS1	hg38_genes_promoters	4.23561e-10	7.72639	-1
chr11	64241470	64241551	-0.01048	10	0.005	0.01548	LOC114841035	hg38_genes_promoters	2.31518e-05	3.71291	0
chr11	64241470	64241551	-0.01048	10	0.005	0.01548	FKBP2	hg38_genes_promoters	2.31518e-05	3.71291	0
chr11	64237357	64237600	-0.032472	13	0.73877	0.77124	VEGFB	hg38_genes_promoters	0.302882	0.469475	0
chr11	64229165	64229432	-0.022442	10	0.8234	0.84584	DNAJC4	hg38_genes_promoters	0.00187047	2.19013	0
chr11	64229165	64229432	-0.022442	10	0.8234	0.84584	NUDT22	hg38_genes_promoters	0.00187047	2.19013	0
chr11	64219638	64219975	0.01537	10	0.8448	0.82943	FERMT3	hg38_genes_promoters	0.117077	0.802697	0
chr11	64218593	64219592	-0.022934	18	0.78822	0.81116	FERMT3	hg38_genes_promoters	0.101296	0.85152	0
chr11	64210698	64210774	-0.022411	10	0.7858	0.80821	FERMT3	hg38_genes_promoters	0.00760531	1.71957	0
chr11	64207489	64207620	0.018611	10	0.0834	0.064789	FERMT3	hg38_genes_promoters	0.000700026	2.52481	0
chr11	64120110	64120284	0.018364	10	0.8089	0.79054	MACROD1	hg38_genes_promoters	0.0369225	1.18974	0
chr11	64059610	64059915	-0.047872	10	0.5186	0.56647	FLRT1	hg38_genes_promoters	0.0145738	1.50692	0
chr11	64713080	64713140	-0.012874	10	0.0326	0.045474	NRXN2	hg38_genes_promoters	0.000511623	2.63397	0
chr11	64745602	64745774	0.010443	10	0.0203	0.0098572	RASGRP2	hg38_genes_promoters	0.0847666	0.909951	0
chr11	64745976	64746249	0.012833	10	0.0439	0.031067	RASGRP2	hg38_genes_promoters	0.977943	0.0090399	0
chr11	64767948	64768512	0.030016	10	0.5634	0.53338	SF1	hg38_genes_promoters	0.436032	0.335499	0
chr11	65607193	65607399	0.041587	30	0.80833	0.76675	MAP3K11	hg38_genes_promoters	1.24755e-15	12.6784	1
chr11	46702664	46703041	-0.021146	10	0.6507	0.67185	ZNF408	hg38_genes_promoters	0.332943	0.436028	0
chr11	65554149	65554258	0.047016	10	0.8037	0.75668	LTBP3	hg38_genes_promoters	1.02617e-06	4.83406	0
chr11	65547470	65547813	0.049053	34	0.717	0.66795	LTBP3	hg38_genes_promoters	7.27895e-08	5.77236	1
chr11	65546372	65546457	0.017154	12	0.042417	0.025263	LTBP3	hg38_genes_promoters	9.91115e-08	5.66998	1
chr11	65532504	65532991	-0.012185	13	0.82731	0.83949	SCYL1	hg38_genes_promoters	0.208551	0.600226	0
chr11	65383992	65384439	-0.019663	10	0.7116	0.73126	SLC25A45	hg38_genes_promoters	0.36663	0.400287	0
chr11	65265755	65266289	-0.018268	10	0.7609	0.77917	POLA2	hg38_genes_promoters	0.09071	0.887166	0
chr11	65213530	65214128	0.012266	17	0.084118	0.071851	SLC22A20P	hg38_genes_promoters	0.0833047	0.914976	0
chr11	65188034	65188289	0.014417	12	0.86608	0.85167	CAPN1	hg38_genes_promoters	0.00940982	1.65062	0
chr11	65186908	65187582	0.012278	10	0.8493	0.83702	CAPN1	hg38_genes_promoters	0.261246	0.521654	0
chr11	65184522	65184960	-0.011734	13	0.82854	0.84027	CAPN1	hg38_genes_promoters	0.155396	0.705524	0
chr11	65182535	65183215	-0.017781	19	0.64837	0.66615	CAPN1	hg38_genes_promoters	0.279233	0.497056	0
chr11	65182535	65183215	-0.017781	19	0.64837	0.66615	LOC728975	hg38_genes_promoters	0.279233	0.497056	0
chr11	64001014	64001293	-0.010748	24	0.064625	0.075373	LOC101927673	hg38_genes_promoters	0.0025925	2.07763	0
chr11	65132739	65133061	-0.017505	10	0.7016	0.71911	SYVN1	hg38_genes_promoters	0.286615	0.488171	0
chr11	65130162	65130776	-0.014683	12	0.78058	0.79527	MIR6751	hg38_genes_promoters	0.102605	0.846691	0
chr11	65089275	65089949	-0.018152	11	0.85464	0.87279	TMEM262	hg38_genes_promoters	0.0161917	1.46963	0
chr11	64926877	64927043	-0.022215	13	0.49823	0.52045	PPP2R5B	hg38_genes_promoters	0.319745	0.450323	0
chr11	64914284	64914431	-0.017237	10	0.8385	0.85574	ATG2A	hg38_genes_promoters	0.0564619	1.04734	0
chr11	64898663	64898792	0.042808	10	0.8622	0.81939	MIR6750	hg38_genes_promoters	6.93692e-07	4.97716	0
chr11	64898663	64898792	0.042808	10	0.8622	0.81939	ATG2A	hg38_genes_promoters	6.93692e-07	4.97716	0
chr11	64890713	64891301	-0.010274	17	0.82488	0.83516	MIR192	hg38_genes_promoters	0.364153	0.402997	0
chr11	64860138	64860297	0.017182	12	0.62217	0.60498	EHD1	hg38_genes_promoters	0.124394	0.781193	0
chr11	64845080	64845246	0.020775	10	0.0481	0.027325	CDC42BPG	hg38_genes_promoters	0.00284101	2.04647	0
chr11	64834375	64834588	0.01315	13	0.86708	0.85393	CDC42BPG	hg38_genes_promoters	0.0154812	1.48606	0
chr11	64832493	64832736	-0.022689	10	0.8381	0.86079	CDC42BPG	hg38_genes_promoters	0.0090858	1.66224	0
chr11	64802078	64802602	-0.018643	10	0.1322	0.15084	MAP4K2	hg38_genes_promoters	0.0320332	1.23629	0
chr11	64800416	64800687	-0.014105	10	0.2446	0.25871	MAP4K2	hg38_genes_promoters	0.240592	0.55055	0
chr11	64796916	64797362	0.014288	10	0.5916	0.57731	MAP4K2	hg38_genes_promoters	0.728532	0.133387	0
chr11	65130162	65130776	-0.014683	12	0.78058	0.79527	SYVN1	hg38_genes_promoters	0.102605	0.846691	0
chr11	63894299	63894422	0.014278	10	0.8325	0.81822	MARK2	hg38_genes_promoters	0.582554	0.223376	0
chr11	65089275	65089949	-0.018152	11	0.85464	0.87279	VPS51	hg38_genes_promoters	0.0161917	1.46963	0
chr11	63838293	63838495	-0.042047	10	0.3271	0.36915	MARK2	hg38_genes_promoters	0.0587658	1.0338	0
chr11	61429805	61429937	-0.013617	20	0.001	0.014617	SDHAF2	hg38_genes_promoters	4.02924e-15	12.2662	-1
chr11	61429805	61429937	-0.013617	20	0.001	0.014617	CPSF7	hg38_genes_promoters	4.02924e-15	12.2662	-1
chr11	61343115	61343547	-0.019137	10	0.8466	0.86574	TKFC	hg38_genes_promoters	0.00370947	1.95737	0
chr11	61343115	61343547	-0.019137	10	0.8466	0.86574	DDB1	hg38_genes_promoters	0.00370947	1.95737	0
chr11	61339020	61339292	-0.019846	13	0.85246	0.87231	TKFC	hg38_genes_promoters	7.2174e-05	3.31004	0
chr11	61311476	61311861	-0.019377	10	0.8732	0.89258	DDB1	hg38_genes_promoters	0.000143495	3.07024	0
chr11	61015692	61016089	-0.012383	12	0.801	0.81338	CD6	hg38_genes_promoters	0.0995476	0.857056	0
chr11	60952186	60952892	-0.014713	18	0.015333	0.030046	SLC15A3	hg38_genes_promoters	0.000279055	2.84483	0
chr11	60938541	60938920	0.028616	10	0.8543	0.82568	SLC15A3	hg38_genes_promoters	0.00500318	1.85907	0
chr11	60934591	60934697	0.025895	15	0.85	0.82411	TMEM132A	hg38_genes_promoters	0.000168312	3.01603	0
chr11	60902459	60903585	-0.025235	22	0.77423	0.79946	PRPF19	hg38_genes_promoters	0.00867304	1.67738	0
chr11	60899143	60899529	-0.013474	10	0.4869	0.50037	PRPF19	hg38_genes_promoters	0.264502	0.517266	0
chr11	60615661	60615745	0.01461	12	0.77408	0.75947	LINC00301	hg38_genes_promoters	0.167928	0.678209	0
chr11	59193817	59194123	-0.020226	10	0.8393	0.85953	DTX4	hg38_genes_promoters	0.000368351	2.74851	0
chr11	61429805	61429937	-0.013617	20	0.001	0.014617	PPP1R32	hg38_genes_promoters	4.02924e-15	12.2662	-1
chr11	58228584	58228959	-0.024516	10	0.8182	0.84272	OR10Q1	hg38_genes_promoters	0.0127975	1.54882	0
chr11	57752883	57753041	0.017116	10	0.8418	0.82468	TMX2-CTNND1	hg38_genes_promoters	0.103135	0.845049	0
chr11	57499542	57499695	-0.016171	16	0.22287	0.23905	SLC43A1	hg38_genes_promoters	0.0343608	1.21289	0
chr11	57427551	57428488	-0.040922	15	0.7026	0.74352	SLC43A3	hg38_genes_promoters	0.00477853	1.87348	0
chr11	57338319	57338720	-0.012137	10	0.7906	0.80274	P2RX3	hg38_genes_promoters	0.263822	0.518136	0
chr11	57312191	57312917	-0.018115	17	0.82888	0.847	TNKS1BP1	hg38_genes_promoters	0.00309133	2.01906	0
chr11	50298324	50298428	-0.024776	12	0.58992	0.61469	LINC02750	hg38_genes_promoters	0.227631	0.569914	0
chr11	49558391	49558510	-0.031626	10	0.0969	0.12853	GRM5P1	hg38_genes_promoters	0.00122613	2.33284	0
chr11	47448986	47449165	0.013147	10	0.8532	0.84005	RAPSN	hg38_genes_promoters	0.155047	0.706229	0
chr11	47414398	47414824	0.030193	12	0.8455	0.81531	SLC39A13	hg38_genes_promoters	0.000405202	2.71761	0
chr11	47285032	47285351	-0.041569	10	0.8029	0.84447	MADD	hg38_genes_promoters	1.44178e-05	3.88177	0
chr11	47274848	47275151	0.010169	14	0.85321	0.84305	MADD	hg38_genes_promoters	0.310113	0.461033	0
chr11	47257581	47258186	-0.014951	10	0.0356	0.050551	NR1H3	hg38_genes_promoters	0.0179146	1.43552	0
chr11	63888237	63888722	0.01077	10	0.0386	0.02783	MARK2	hg38_genes_promoters	0.0234823	1.34388	0
chr11	47259296	47259819	-0.016874	10	0.2416	0.25847	NR1H3	hg38_genes_promoters	0.474309	0.303099	0
chr11	57752883	57753041	0.017116	10	0.8418	0.82468	CTNND1	hg38_genes_promoters	0.103135	0.845049	0
chr11	61480962	61481449	0.02118	14	0.65686	0.63568	PPP1R32	hg38_genes_promoters	0.128986	0.768521	0
chr11	57425940	57426293	-0.014385	10	0.4156	0.42998	SLC43A3	hg38_genes_promoters	0.585832	0.221215	0
chr11	61485124	61485354	0.018132	10	0.8745	0.85637	PPP1R32	hg38_genes_promoters	0.0114843	1.58411	0
chr11	63015888	63016101	-0.020601	12	0.62308	0.64368	SLC22A8	hg38_genes_promoters	0.315291	0.455142	0
chr11	63817603	63817877	-0.016695	10	0.6572	0.67389	SPINDOC	hg38_genes_promoters	0.425687	0.3445	0
chr11	62984451	62984792	0.020005	10	0.7569	0.73689	SLC22A6	hg38_genes_promoters	0.252068	0.534201	0
chr11	62799368	62799732	0.016174	12	0.85133	0.83516	NXF1	hg38_genes_promoters	0.0344534	1.21226	0
chr11	62709954	62710262	-0.010886	10	0.2339	0.24479	BSCL2	hg38_genes_promoters	0.95691	0.0183747	0
chr11	62690204	62690779	0.014653	10	0.8466	0.83195	LRRN4CL	hg38_genes_promoters	0.158568	0.698589	0
chr11	62689448	62689873	0.018885	11	0.75936	0.74048	LRRN4CL	hg38_genes_promoters	0.133035	0.759421	0
chr11	62634660	62634983	-0.025788	10	0.5568	0.58259	GANAB	hg38_genes_promoters	0.290655	0.483798	0
chr11	62613486	62613638	-0.01875	10	0.7232	0.74195	EML3	hg38_genes_promoters	0.228788	0.568221	0
chr11	62613486	62613638	-0.01875	10	0.7232	0.74195	ROM1	hg38_genes_promoters	0.228788	0.568221	0
chr11	62547008	62547404	-0.012545	17	0.018765	0.031309	AHNAK	hg38_genes_promoters	0.00744996	1.72582	0
chr11	62536511	62536725	-0.022606	13	0.82469	0.8473	AHNAK	hg38_genes_promoters	0.00456337	1.88762	0
chr11	62417750	62418827	-0.027121	13	0.82785	0.85497	SCGB1A1	hg38_genes_promoters	0.00316955	2.01004	0
chr11	61967525	61967627	0.083313	13	0.43161	0.3483	FTH1	hg38_genes_promoters	2.24195e-14	11.595	1
chr11	61967525	61967627	0.083313	13	0.43161	0.3483	LOC399900	hg38_genes_promoters	2.24195e-14	11.595	1
chr11	62678049	62678475	0.020743	13	0.50185	0.4811	UBXN1	hg38_genes_promoters	0.515383	0.271246	0
chr11	61758256	61758693	0.019494	10	0.8182	0.79871	MYRF-AS1	hg38_genes_promoters	0.097298	0.864345	0
chr11	61587344	61587686	0.017289	18	0.2865	0.26921	LOC101927495	hg38_genes_promoters	0.232885	0.562163	0
chr11	61498789	61499392	-0.021754	14	0.76179	0.78354	LOC105369329	hg38_genes_promoters	0.04081	1.15518	0
chr11	61754375	61755026	0.018124	19	0.79179	0.77367	MYRF	hg38_genes_promoters	0.0156064	1.48347	0
chr11	61542713	61542796	0.011826	10	0.8333	0.82147	SYT7	hg38_genes_promoters	0.0804829	0.926628	0
chr11	61777659	61777893	0.090906	23	0.37974	0.28883	MYRF	hg38_genes_promoters	2.60329e-09	7.04037	1
chr11	61780982	61781428	0.013416	10	0.8441	0.83068	MYRF	hg38_genes_promoters	0.242578	0.547672	0
chr11	61829175	61829350	-0.010431	11	0.019091	0.029522	FADS1	hg38_genes_promoters	0.111548	0.819192	0
chr11	61904636	61904964	0.019395	10	0.3888	0.3694	RAB3IL1	hg38_genes_promoters	0.315083	0.455327	0
chr11	61878544	61878778	0.014982	10	0.7962	0.78122	FADS3	hg38_genes_promoters	0.208103	0.600901	0
chr11	61878544	61878778	0.014982	10	0.7962	0.78122	MIR6746	hg38_genes_promoters	0.208103	0.600901	0
chr11	61886297	61887202	-0.016033	12	0.82333	0.83937	FADS3	hg38_genes_promoters	0.151891	0.713927	0
chr11	61899619	61899885	0.015192	12	0.82275	0.80756	RAB3IL1	hg38_genes_promoters	0.117189	0.802497	0
chr11	61829361	61829956	-0.056277	10	0.4621	0.51838	FADS1	hg38_genes_promoters	0.0833748	0.914924	0
chr12	111753272	111753562	-0.045853	10	0.5022	0.54805	ALDH2	hg38_genes_promoters	0.0957666	0.870099	0
chr12	111098592	111098860	0.019473	10	0.8382	0.81873	CUX2	hg38_genes_promoters	0.0504972	1.0851	0
chr12	111747112	111747363	0.010974	10	0.8695	0.85853	ACAD10	hg38_genes_promoters	0.15721	0.701576	0
chr12	111456036	111456187	-0.017422	10	0.8705	0.88792	ATXN2	hg38_genes_promoters	0.00310353	2.01785	0
chr12	109115807	109116242	-0.031896	10	0.1517	0.1836	ACACB	hg38_genes_promoters	0.0517657	1.07738	0
chr12	113092849	113093118	-0.027789	10	0.0734	0.10119	DTX1	hg38_genes_promoters	0.00178851	2.20379	0
chr12	113103915	113104022	-0.010642	10	0.0122	0.022842	RASAL1	hg38_genes_promoters	6.03256e-05	3.37154	0
chr12	113161478	113161761	0.03447	12	0.787	0.75253	DDX54	hg38_genes_promoters	0.00597547	1.79974	0
chr12	113089512	113089655	0.023795	10	0.7799	0.75611	DTX1	hg38_genes_promoters	0.0276673	1.28715	0
chr12	110920574	110921050	-0.01003	14	0.75414	0.76417	MYL2	hg38_genes_promoters	0.462639	0.312391	0
chr12	109465057	109465342	-0.026903	13	0.86192	0.88883	KCTD10	hg38_genes_promoters	4.63383e-06	4.29002	0
chr12	110344734	110344941	-0.019137	10	0.8486	0.86774	ATP2A2	hg38_genes_promoters	0.00588941	1.80432	0
chr12	109913051	109913567	-0.040929	10	0.7932	0.83413	TCHP	hg38_genes_promoters	0.0372271	1.18673	0
chr12	109773467	109773608	0.016189	12	0.28742	0.27123	FAM222A-AS1	hg38_genes_promoters	0.206128	0.604653	0
chr12	109529364	109529846	-0.015351	10	0.8563	0.87165	UBE3B	hg38_genes_promoters	0.0123463	1.56112	0
chr12	109458870	109459761	-0.04137	13	0.74808	0.78945	KCTD10	hg38_genes_promoters	0.00593933	1.80194	0
chr12	109359471	109360002	-0.017436	15	0.87487	0.8923	LINC01486	hg38_genes_promoters	7.69737e-06	4.10731	0
chr12	109290266	109290461	0.017495	10	0.8216	0.80411	FOXN4	hg38_genes_promoters	0.0559302	1.05077	0
chr12	113164130	113164368	-0.026681	12	0.82833	0.85501	DDX54	hg38_genes_promoters	0.00126231	2.32289	0
chr12	109139577	109139958	-0.022447	10	0.7815	0.80395	ACACB	hg38_genes_promoters	0.050283	1.08668	0
chr12	110346105	110346452	-0.019769	13	0.78562	0.80538	ATP2A2	hg38_genes_promoters	0.0372127	1.18681	0
chr12	113221635	113221823	-0.01196	17	0.0031765	0.015137	IQCD	hg38_genes_promoters	6.31092e-07	5.01081	-1
chr12	119176506	119176889	-0.035831	10	0.5041	0.53993	LOC105370024	hg38_genes_promoters	0.32086	0.44911	0
chr12	113332947	113333518	0.024743	11	0.409	0.38426	SLC8B1	hg38_genes_promoters	0.23227	0.563168	0
chr12	120224668	120224980	-0.020899	12	0.10542	0.12632	PXN	hg38_genes_promoters	0.00167586	2.22603	0
chr12	108879694	108880223	-0.025862	12	0.79333	0.8192	DAO	hg38_genes_promoters	0.0187521	1.41974	0
chr12	120216874	120216990	0.035311	10	0.8651	0.82979	PXN	hg38_genes_promoters	0.000636271	2.55723	0
chr12	119804342	119804428	0.0312	10	0.8342	0.803	CIT	hg38_genes_promoters	2.7242e-06	4.48922	0
chr12	119784786	119784941	-0.012279	13	0.84715	0.85943	CIT	hg38_genes_promoters	0.00416847	1.91808	0
chr12	119711005	119711280	-0.014716	10	0.8726	0.88732	CIT	hg38_genes_promoters	0.00242396	2.10035	0
chr12	119676604	119676903	-0.016932	10	0.8207	0.83763	PRKAB1	hg38_genes_promoters	0.0941633	0.874998	0
chr12	119178579	119178949	-0.010216	20	0.0521	0.062316	LOC105370026	hg38_genes_promoters	0.107048	0.832218	0
chr12	119178579	119178949	-0.010216	20	0.0521	0.062316	HSPB8	hg38_genes_promoters	0.107048	0.832218	0
chr12	120303761	120303963	-0.022269	10	0.8584	0.88067	SIRT4	hg38_genes_promoters	0.000115637	3.14341	0
chr12	113291507	113291816	0.011298	14	0.86957	0.85827	MIR6762	hg38_genes_promoters	0.162266	0.690338	0
chr12	118980304	118980702	-0.013721	10	0.022	0.035721	SRRM4	hg38_genes_promoters	0.200281	0.615003	0
chr12	117331013	117331340	-0.018675	12	0.789	0.80768	NOS1	hg38_genes_promoters	0.0144378	1.50996	0
chr12	117099778	117100218	0.020852	12	0.43958	0.41873	TESC	hg38_genes_promoters	0.290415	0.484053	0
chr12	117054207	117054875	-0.014784	12	0.60717	0.62195	TESC	hg38_genes_promoters	0.49193	0.289454	0
chr12	117046753	117047019	0.017211	10	0.853	0.83579	TESC	hg38_genes_promoters	0.00774077	1.71368	0
chr12	116882207	116882400	-0.013616	10	0.0327	0.046316	HRK	hg38_genes_promoters	0.00428097	1.90869	0
chr12	116720251	116720777	-0.015692	16	0.85006	0.86575	SPRING1	hg38_genes_promoters	0.000270626	2.85455	0
chr12	114734571	114735041	0.063781	18	0.50372	0.43994	LOC107984437	hg38_genes_promoters	0.00108142	2.37751	0
chr12	113471888	113472073	0.01208	10	0.0318	0.01972	LHX5	hg38_genes_promoters	0.00154054	2.25386	0
chr12	113471888	113472073	0.01208	10	0.0318	0.01972	LHX5-AS1	hg38_genes_promoters	0.00154054	2.25386	0
chr12	113425972	113426372	0.020696	10	0.4066	0.3859	SDS	hg38_genes_promoters	0.60182	0.210624	0
chr12	117967652	117968353	-0.016332	18	0.10761	0.12394	KSR2	hg38_genes_promoters	0.287786	0.486874	0
chr12	108339715	108340138	-0.036414	10	0.6198	0.65621	CMKLR1	hg38_genes_promoters	0.0137202	1.5263	0
chr12	66804045	66804333	-0.023312	13	0.63215	0.65547	GRIP1	hg38_genes_promoters	0.0895693	0.891737	0
chr12	107684834	107685257	-0.018363	10	0.2406	0.25896	PWP1	hg38_genes_promoters	0.35461	0.412656	0
chr12	74292914	74293151	0.023159	10	0.7638	0.74064	LINC02882	hg38_genes_promoters	0.0491382	1.09369	0
chr12	68933284	68933349	0.011215	12	0.023583	0.012368	CPM	hg38_genes_promoters	3.24118e-06	4.42514	0
chr12	68805326	68806027	-0.020874	12	0.83467	0.85554	LOC100130075	hg38_genes_promoters	0.0758386	0.94706	0
chr12	65882099	65882583	-0.013039	15	0.047067	0.060105	HMGA2-AS1	hg38_genes_promoters	0.0021218	2.14728	0
chr12	65278250	65278394	-0.034863	10	0.0534	0.088263	MSRB3	hg38_genes_promoters	1.49217e-06	4.69694	0
chr12	65122028	65122145	-0.064932	10	0.6457	0.71063	WIF1	hg38_genes_promoters	0.00289444	2.03974	0
chr12	63821899	63822004	-0.023195	10	0.2997	0.32289	MIR10527	hg38_genes_promoters	0.10496	0.838919	0
chr12	58877257	58877565	-0.018804	12	0.74117	0.75997	LRIG3	hg38_genes_promoters	0.13916	0.743999	0
chr12	57896756	57897174	-0.020104	15	0.019667	0.039771	LOC283387	hg38_genes_promoters	1.02368e-06	4.83435	0
chr12	57756949	57757117	0.022723	10	0.2139	0.19118	CDK4	hg38_genes_promoters	0.718066	0.138964	0
chr12	80716814	80717069	-0.022512	18	0.096056	0.11857	MYF5	hg38_genes_promoters	0.00290418	2.03862	0
chr12	57756949	57757117	0.022723	10	0.2139	0.19118	MARCHF9	hg38_genes_promoters	0.718066	0.138964	0
chr12	57630392	57631513	0.021122	10	0.6379	0.61678	B4GALNT1	hg38_genes_promoters	0.533413	0.257596	0
chr12	57619273	57619441	-0.029742	10	0.2141	0.24384	SLC26A10	hg38_genes_promoters	0.210852	0.596172	0
chr12	57615148	57616340	0.011582	25	0.78848	0.7769	SLC26A10	hg38_genes_promoters	0.116585	0.80431	0
chr12	57615148	57616340	0.011582	25	0.78848	0.7769	ARHGEF25	hg38_genes_promoters	0.116585	0.80431	0
chr12	57609396	57609747	-0.012526	14	0.818	0.83053	ARHGEF25	hg38_genes_promoters	0.206787	0.603332	0
chr12	57521694	57521880	-0.028728	10	0.5449	0.57363	MBD6	hg38_genes_promoters	0.213242	0.59257	0
chr12	57521694	57521880	-0.028728	10	0.5449	0.57363	DDIT3	hg38_genes_promoters	0.213242	0.59257	0
chr12	57478071	57478664	0.034702	10	0.2813	0.2466	ARHGAP9	hg38_genes_promoters	0.260478	0.52275	0
chr12	120361637	120361736	0.016851	12	0.07875	0.061899	MSI1	hg38_genes_promoters	0.165239	0.683875	0
chr12	57464719	57465158	-0.020126	10	0.8494	0.86953	GLI1	hg38_genes_promoters	0.00175282	2.21085	0
chr12	57738021	57738263	0.038953	34	0.68324	0.64428	AGAP2	hg38_genes_promoters	7.9665e-07	4.92436	0
chr12	108128918	108129161	0.017205	10	0.4901	0.47289	WSCD2	hg38_genes_promoters	0.495576	0.286528	0
chr12	80937880	80938084	-0.014001	13	0.0067692	0.020771	LIN7A	hg38_genes_promoters	1.29858e-07	5.57194	-1
chr12	85836588	85837179	-0.030376	10	0.4443	0.47468	RASSF9	hg38_genes_promoters	0.293186	0.481126	0
chr12	106954952	106955046	0.057774	10	0.6643	0.60653	TMEM263	hg38_genes_promoters	0.000705854	2.52236	0
chr12	106773506	106773631	0.039886	10	0.8298	0.78991	RIC8B	hg38_genes_promoters	0.189169	0.634611	0
chr12	106086822	106087056	-0.0146	10	0.8324	0.847	NUAK1	hg38_genes_promoters	0.00276902	2.0554	0
chr12	106083785	106084051	-0.055034	10	0.5604	0.61543	NUAK1	hg38_genes_promoters	0.0202514	1.39423	0
chr12	105208071	105208661	0.014569	10	0.8817	0.86713	APPL2	hg38_genes_promoters	0.467886	0.308455	0
chr12	104303583	104303666	0.018317	10	0.0519	0.033583	EID3	hg38_genes_promoters	6.77201e-10	7.55477	1
chr12	103178375	103178922	0.010639	14	0.79736	0.78672	C12orf42	hg38_genes_promoters	0.902812	0.0432706	0
chr12	102917118	102917310	-0.019916	10	0.1324	0.15232	PAH	hg38_genes_promoters	0.116922	0.803128	0
chr12	102479158	102479534	-0.033987	10	0.3992	0.43319	IGF1	hg38_genes_promoters	0.273379	0.504597	0
chr12	84910716	84910928	-0.016975	10	0.0861	0.10307	SLC6A15	hg38_genes_promoters	0.211216	0.595554	0
chr12	102062182	102062709	-0.033558	10	0.3248	0.35836	WASHC3	hg38_genes_promoters	0.622047	0.197313	0
chr12	100356657	100357018	-0.033324	10	0.3703	0.40362	SLC17A8	hg38_genes_promoters	0.210017	0.597444	0
chr12	99984028	99984417	-0.011466	12	0.043667	0.055133	ANKS1B	hg38_genes_promoters	0.0452084	1.12034	0
chr12	96254571	96255257	-0.030537	10	0.779	0.80954	ELK3	hg38_genes_promoters	0.00129164	2.31433	0
chr12	95857979	95858323	-0.027128	14	0.13614	0.16327	SNRPF	hg38_genes_promoters	0.00312044	2.01582	0
chr12	95548323	95548383	-0.016371	10	0.0343	0.050671	USP44	hg38_genes_promoters	0.0113632	1.58735	0
chr12	94560742	94561190	0.04834	14	0.65493	0.60659	MIR5700	hg38_genes_promoters	0.00570291	1.81585	0
chr12	94282517	94282932	-0.018709	10	0.2543	0.27301	CEP83	hg38_genes_promoters	0.669844	0.167464	0
chr12	90954634	90954964	-0.030646	13	0.81877	0.84942	CCER1	hg38_genes_promoters	0.0141376	1.51726	0
chr12	87784487	87784606	0.013549	10	0.7943	0.78075	MKRN9P	hg38_genes_promoters	0.157787	0.700187	0
chr12	86601980	86602130	0.015657	10	0.8377	0.82204	MGAT4C	hg38_genes_promoters	0.304576	0.467413	0
chr12	101739053	101739183	0.036361	15	0.8838	0.84744	CHPT1	hg38_genes_promoters	9.14098e-07	4.8726	0
chr12	120546175	120546660	-0.019128	10	0.8296	0.84873	RNF10	hg38_genes_promoters	0.0311949	1.24565	0
chr12	130045094	130045406	-0.026074	10	0.1124	0.13847	LINC02418	hg38_genes_promoters	0.34829	0.419349	0
chr12	120650084	120650508	-0.024938	13	0.26392	0.28886	CABP1	hg38_genes_promoters	0.254477	0.531067	0
chr12	131795094	131795355	-0.014994	10	0.7707	0.78569	SFSWAP	hg38_genes_promoters	0.269342	0.510216	0
chr12	131710826	131710904	-0.010663	16	0.001625	0.012288	SFSWAP	hg38_genes_promoters	2.24549e-07	5.37438	-1
chr12	131662389	131662809	-0.039689	13	0.53446	0.57415	LINC02414	hg38_genes_promoters	0.126664	0.775342	0
chr12	131346180	131346614	0.037679	10	0.4667	0.42902	LINC02370	hg38_genes_promoters	0.170243	0.673942	0
chr12	131091497	131092045	0.014025	10	0.8197	0.80567	ADGRD1	hg38_genes_promoters	0.262929	0.51942	0
chr12	131068589	131069318	-0.018576	12	0.71333	0.73191	ADGRD1	hg38_genes_promoters	0.145923	0.727692	0
chr12	130871196	130871573	0.030921	10	0.0951	0.064179	RAN	hg38_genes_promoters	0.00415106	1.91959	0
chr12	130633858	130634330	-0.089018	20	0.27285	0.36187	RIMBP2	hg38_genes_promoters	5.25655e-05	3.42175	0
chr12	130414100	130414739	0.017241	23	0.82835	0.81111	RIMBP2	hg38_genes_promoters	0.0363103	1.1954	0
chr12	130407900	130408196	-0.014105	10	0.837	0.85111	RIMBP2	hg38_genes_promoters	0.0126771	1.55146	0
chr12	131836924	131837419	-0.011656	10	0.7428	0.75446	MMP17	hg38_genes_promoters	0.463503	0.311863	0
chr12	130046041	130046511	-0.043168	10	0.6292	0.67237	LINC02418	hg38_genes_promoters	0.0357091	1.20113	0
chr12	129110738	129111088	-0.014459	11	0.80745	0.82191	TMEM132D-AS1	hg38_genes_promoters	0.331227	0.437679	0
chr12	129108453	129109081	-0.0197	10	0.818	0.8377	TMEM132D-AS1	hg38_genes_promoters	0.188898	0.635033	0
chr12	128864120	128864517	0.035774	12	0.8095	0.77373	GLT1D1	hg38_genes_promoters	0.000675676	2.53764	0
chr12	128266522	128266616	-0.016974	12	0.045	0.061974	TMEM132C	hg38_genes_promoters	0.000754471	2.49957	0
chr12	128118234	128118659	-0.029267	12	0.79842	0.82768	LINC02368	hg38_genes_promoters	0.02438	1.33058	0
chr12	128118234	128118659	-0.029267	12	0.79842	0.82768	LINC02369	hg38_genes_promoters	0.02438	1.33058	0
chr12	127146439	127146527	-0.047858	10	0.3503	0.39816	LOC107984450	hg38_genes_promoters	0.0270821	1.29442	0
chr12	127146151	127146198	-0.023383	10	0.0302	0.053583	LOC107984450	hg38_genes_promoters	1.6504e-06	4.66205	0
chr12	127060360	127060562	0.034332	10	0.8237	0.78937	LINC02405	hg38_genes_promoters	0.000783539	2.48698	0
chr12	126874326	126874870	-0.012658	10	0.3395	0.35216	LINC02372	hg38_genes_promoters	0.567264	0.233799	0
chr12	130042558	130042740	-0.033416	10	0.1289	0.16232	LINC02418	hg38_genes_promoters	0.0838604	0.913418	0
chr12	126874326	126874870	-0.012658	10	0.3395	0.35216	LOC105370061	hg38_genes_promoters	0.567264	0.233799	0
chr12	131838910	131839208	0.034851	10	0.8618	0.82695	MMP17	hg38_genes_promoters	1.94624e-05	3.77763	0
chr12	131919297	131919523	0.032972	13	0.85662	0.82364	ULK1	hg38_genes_promoters	7.07064e-06	4.14085	0
chr12	57232219	57232513	0.012402	12	0.839	0.8266	SHMT2	hg38_genes_promoters	0.0604978	1.02347	0
chr12	133236270	133236541	0.045302	25	0.56204	0.51674	ANHX	hg38_genes_promoters	0.00245429	2.09688	0
chr12	132948713	132948917	0.020995	10	0.8501	0.82911	ZNF605	hg38_genes_promoters	0.0246109	1.32762	0
chr12	132857463	132857607	0.025237	10	0.8705	0.84526	CHFR	hg38_genes_promoters	0.00394599	1.93609	0
chr12	132851594	132851846	0.014945	21	0.86986	0.85491	CHFR	hg38_genes_promoters	0.000157728	3.03771	0
chr12	132847961	132848785	-0.015077	26	0.86523	0.88031	CHFR	hg38_genes_promoters	0.000141091	3.076	0
chr12	132847563	132847891	0.01852	15	0.82447	0.80595	CHFR	hg38_genes_promoters	0.134071	0.757027	0
chr12	132747839	132748265	0.0138	24	0.87362	0.85982	ANKLE2	hg38_genes_promoters	0.0024081	2.10232	0
chr12	132736195	132736624	0.019572	14	0.88271	0.86314	ANKLE2	hg38_genes_promoters	0.00077383	2.49094	0
chr12	132689200	132689300	0.0389	10	0.7792	0.7403	PXMP2	hg38_genes_promoters	0.00583241	1.80754	0
chr12	131915351	131915731	0.028668	10	0.8553	0.82663	ULK1	hg38_genes_promoters	0.0015839	2.24492	0
chr12	132618812	132618905	0.020041	13	0.094692	0.074652	P2RX2	hg38_genes_promoters	0.00114526	2.35655	0
chr12	132571310	132571403	0.026411	10	0.8462	0.81979	FBRSL1	hg38_genes_promoters	0.00105836	2.38457	0
chr12	132506840	132507057	-0.024672	13	0.088769	0.11344	FBRSL1	hg38_genes_promoters	1.0704e-05	3.98745	0
chr12	132488809	132488994	0.025194	10	0.0642	0.039006	FBRSL1	hg38_genes_promoters	0.0229464	1.35172	0
chr12	132258723	132258852	-0.025474	10	0.826	0.85147	GALNT9	hg38_genes_promoters	0.000175468	3.00193	0
chr12	132207148	132207311	0.057395	10	0.7885	0.73111	GALNT9	hg38_genes_promoters	8.62227e-08	5.7115	1
chr12	132190589	132190759	0.028833	14	0.80879	0.77995	LINC02361	hg38_genes_promoters	0.00263864	2.07118	0
chr12	132143954	132144108	-0.011331	30	0.0040595	0.01539	DDX51	hg38_genes_promoters	2.69894e-17	14.2531	-1
chr12	132143954	132144108	-0.011331	30	0.0040595	0.01539	NOC4L	hg38_genes_promoters	2.69894e-17	14.2531	-1
chr12	132140161	132140248	-0.035811	12	0.82792	0.86373	DDX51	hg38_genes_promoters	1.19602e-09	7.33771	-1
chr12	132103394	132103778	-0.016239	13	0.857	0.87324	EP400P1	hg38_genes_promoters	0.00451449	1.89148	0
chr12	132610389	132610499	-0.019495	10	0.0944	0.11389	LRCOL1	hg38_genes_promoters	0.0344341	1.21234	0
chr12	120649885	120650058	-0.044474	10	0.041	0.085474	CABP1	hg38_genes_promoters	1.50336e-05	3.8694	0
chr12	126772134	126772431	-0.043231	13	0.71108	0.75431	LINC00944	hg38_genes_promoters	0.0432538	1.13537	0
chr12	126191193	126191346	-0.012794	12	0.02475	0.037544	LOC105379613	hg38_genes_promoters	0.0025675	2.08062	0
chr12	123617567	123617809	-0.015171	10	0.8389	0.85407	DDX55	hg38_genes_promoters	0.0797748	0.9294	0
chr12	123268503	123268898	-0.015776	19	0.085	0.10078	CDK2AP1	hg38_genes_promoters	0.000274356	2.84999	0
chr12	123268037	123268485	-0.010338	19	0.068	0.078338	CDK2AP1	hg38_genes_promoters	0.000708493	2.52097	0
chr12	123253383	123253854	-0.015571	10	0.8559	0.87147	MTRFR	hg38_genes_promoters	0.00115063	2.35518	0
chr12	122948983	122949421	0.018162	13	0.84723	0.82907	ABCB9	hg38_genes_promoters	0.0744446	0.953312	0
chr12	122947055	122947624	-0.028076	12	0.20058	0.22866	ABCB9	hg38_genes_promoters	0.0510261	1.08136	0
chr12	122859020	122859380	0.02171	10	0.8535	0.83179	HIP1R	hg38_genes_promoters	0.025232	1.31916	0
chr12	122850107	122850374	0.01426	11	0.86609	0.85183	HIP1R	hg38_genes_promoters	0.0512839	1.07995	0
chr12	122849397	122850036	-0.01217	16	0.84519	0.85736	HIP1R	hg38_genes_promoters	0.0133487	1.53547	0
chr12	122774120	122774329	-0.013647	10	0.0143	0.027947	CCDC62	hg38_genes_promoters	0.00822833	1.69459	0
chr12	123711309	123711511	0.011855	12	0.81725	0.80539	ATP6V0A2	hg38_genes_promoters	0.275156	0.502198	0
chr12	122399722	122400425	-0.014779	12	0.0785	0.093279	CLIP1	hg38_genes_promoters	0.18529	0.642485	0
chr12	122132972	122133404	-0.025466	13	0.76385	0.78931	MLXIP	hg38_genes_promoters	0.0498526	1.08927	0
chr12	122063001	122063389	-0.033543	10	0.1114	0.14494	LOC100506691	hg38_genes_promoters	0.000551613	2.60923	0
chr12	121918452	121918793	0.023099	32	0.045781	0.022683	CFAP251	hg38_genes_promoters	1.27184e-16	13.6121	1
chr12	121673039	121673436	-0.034716	11	0.65055	0.68526	MORN3	hg38_genes_promoters	0.0787212	0.934256	0
chr12	121581579	121582261	-0.027856	17	0.085824	0.11368	KDM2B	hg38_genes_promoters	0.055185	1.05565	0
chr12	121549535	121549673	0.0385	10	0.8765	0.838	KDM2B	hg38_genes_promoters	4.22965e-05	3.4955	0
chr12	121535987	121536419	-0.045355	24	0.32467	0.37002	KDM2B	hg38_genes_promoters	0.00515058	1.84943	0
chr12	121335454	121335755	-0.013565	14	0.85936	0.87292	ANAPC5	hg38_genes_promoters	0.00354501	1.97288	0
chr12	121209253	121209453	-0.018695	10	0.8152	0.83389	P2RX4	hg38_genes_promoters	0.0166933	1.45885	0
chr12	121132755	121133072	-0.010953	10	0.0241	0.035053	P2RX7	hg38_genes_promoters	0.0628108	1.0107	0
chr12	122251018	122251484	-0.018822	10	0.8632	0.88202	VPS33A	hg38_genes_promoters	0.00466877	1.8804	0
chr12	126741878	126742455	-0.024838	13	0.71269	0.73753	LINC00943	hg38_genes_promoters	0.0458281	1.11605	0
chr12	123722416	123723147	-0.022457	12	0.76333	0.78579	ATP6V0A2	hg38_genes_promoters	0.0674122	0.986471	0
chr12	123973225	123973261	0.032062	10	0.049491	0.017428	CCDC92	hg38_genes_promoters	0.00297439	2.03078	0
chr12	126191193	126191346	-0.012794	12	0.02475	0.037544	LOC101927531	hg38_genes_promoters	0.0025675	2.08062	0
chr12	125325942	125326598	0.015305	10	0.6732	0.65789	TMEM132B	hg38_genes_promoters	0.48119	0.297408	0
chr12	125134555	125134822	-0.015518	10	0.7898	0.80532	AACS	hg38_genes_promoters	0.147671	0.723486	0
chr12	125127937	125128337	-0.011574	10	0.8719	0.88347	AACS	hg38_genes_promoters	0.0311227	1.24646	0
chr12	124967370	124967522	-0.011311	10	0.8489	0.86021	DHX37	hg38_genes_promoters	0.00150592	2.26041	0
chr12	124966926	124967196	0.022896	10	0.8671	0.8442	DHX37	hg38_genes_promoters	0.0293227	1.26701	0
chr12	124817567	124817818	0.022743	17	0.87965	0.8569	SCARB1	hg38_genes_promoters	8.93437e-06	4.05173	0
chr12	124814441	124814947	0.014765	10	0.8589	0.84413	SCARB1	hg38_genes_promoters	0.0105321	1.61317	0
chr12	124802924	124803172	-0.014551	12	0.72783	0.74238	SCARB1	hg38_genes_promoters	0.192746	0.628182	0
chr12	124536514	124536919	-0.020678	13	0.84454	0.86522	NCOR2	hg38_genes_promoters	0.00131978	2.30759	0
chr12	123973225	123973261	0.032062	10	0.049491	0.017428	ZNF664	hg38_genes_promoters	0.00297439	2.03078	0
chr12	124518671	124518838	-0.039126	13	0.108	0.14713	NCOR2	hg38_genes_promoters	7.90189e-05	3.27865	0
chr12	124495160	124495357	0.014157	10	0.8261	0.81194	NCOR2	hg38_genes_promoters	0.160118	0.694982	0
chr12	124483828	124484361	-0.013955	22	0.80605	0.82	NCOR2	hg38_genes_promoters	0.0408653	1.15481	0
chr12	124430572	124430726	0.028582	16	0.85319	0.82461	NCOR2	hg38_genes_promoters	3.76284e-05	3.53808	0
chr12	124422445	124422716	0.025211	18	0.84233	0.81712	NCOR2	hg38_genes_promoters	3.9126e-05	3.52443	0
chr12	124389376	124389561	-0.012518	10	0.0192	0.031718	NCOR2	hg38_genes_promoters	0.00343638	1.9825	0
chr12	124336514	124336814	0.020387	20	0.86615	0.84576	NCOR2	hg38_genes_promoters	0.00177418	2.20653	0
chr12	124332886	124333210	-0.0204	10	0.8566	0.877	NCOR2	hg38_genes_promoters	0.000141629	3.07466	0
chr12	124328439	124328747	-0.014616	10	0.7517	0.76632	NCOR2	hg38_genes_promoters	0.0373927	1.18537	0
chr12	123973225	123973261	0.032062	10	0.049491	0.017428	ZNF664-RFLNA	hg38_genes_promoters	0.00297439	2.03078	0
chr12	124518860	124519076	-0.060436	10	0.3179	0.37834	NCOR2	hg38_genes_promoters	0.000788168	2.48509	0
chr12	57202297	57202503	0.018321	10	0.9039	0.88558	LRP1	hg38_genes_promoters	0.0047496	1.87506	0
chr12	47078127	47078701	-0.024748	12	0.85158	0.87633	PCED1B	hg38_genes_promoters	4.53594e-05	3.4728	0
chr12	57187244	57187389	0.013719	10	0.7385	0.72478	LRP1	hg38_genes_promoters	0.309165	0.462001	0
chr12	10112158	10112501	-0.03323	10	0.8804	0.91363	CLEC1A	hg38_genes_promoters	7.68607e-10	7.50419	-1
chr12	9943208	9943658	-0.158071	21	0.48057	0.63864	LINC02470	hg38_genes_promoters	2.05513e-16	13.4432	-1
chr12	9240321	9240417	-0.025684	10	0.122	0.14768	LINC00987	hg38_genes_promoters	0.0935465	0.877013	0
chr12	9240321	9240417	-0.025684	10	0.122	0.14768	MIR1244-3	hg38_genes_promoters	0.0935465	0.877013	0
chr12	9065022	9065448	-0.066941	20	0.22385	0.29079	A2M-AS1	hg38_genes_promoters	0.000674037	2.53764	0
chr12	9065022	9065448	-0.066941	20	0.22385	0.29079	LINC00612	hg38_genes_promoters	0.000674037	2.53764	0
chr12	8844470	8844865	-0.032081	10	0.7701	0.80218	A2ML1	hg38_genes_promoters	0.0673078	0.987062	0
chr12	8822978	8823526	-0.015507	12	0.65367	0.66917	A2ML1	hg38_genes_promoters	0.372648	0.394324	0
chr12	8235236	8235490	0.020947	10	0.847	0.82605	LINC02449	hg38_genes_promoters	0.0147871	1.50188	0
chr12	57194435	57194627	0.039995	10	0.8431	0.80311	MIR1228	hg38_genes_promoters	9.01245e-07	4.87796	0
chr12	7209838	7210179	0.040937	10	0.8852	0.84426	PEX5	hg38_genes_promoters	3.96285e-08	6.00308	1
chr12	7209527	7209791	-0.031879	10	0.8607	0.89258	PEX5	hg38_genes_promoters	1.18443e-07	5.60179	-1
chr12	7135722	7136532	-0.014117	12	0.84958	0.8637	CLSTN3	hg38_genes_promoters	0.072343	0.962516	0
chr12	7066685	7067619	0.01128	12	0.84558	0.8343	C1S	hg38_genes_promoters	0.516954	0.270315	0
chr12	6963418	6963533	-0.033009	12	0.7672	0.80021	MIR200C	hg38_genes_promoters	0.0307046	1.25076	0
chr12	6963418	6963533	-0.033009	12	0.7672	0.80021	MIR141	hg38_genes_promoters	0.0307046	1.25076	0
chr12	6962616	6962835	0.019235	13	0.67915	0.65992	MIR200CHG	hg38_genes_promoters	0.21855	0.583951	0
chr12	6962616	6962835	0.019235	13	0.67915	0.65992	MIR200C	hg38_genes_promoters	0.21855	0.583951	0
chr12	6942901	6943322	-0.042733	10	0.7357	0.77843	C12orf57	hg38_genes_promoters	4.44019e-05	3.48046	0
chr12	6942901	6943322	-0.042733	10	0.7357	0.77843	RNU7-1	hg38_genes_promoters	4.44019e-05	3.48046	0
chr12	6936829	6937180	-0.021382	12	0.12542	0.1468	ATN1	hg38_genes_promoters	0.0324024	1.23209	0
chr12	10505626	10505826	-0.019352	10	0.842	0.86135	EIF2S3B	hg38_genes_promoters	0.0054054	1.83418	0
chr12	11752496	11752589	0.01975	10	0.826	0.80625	ETV6	hg38_genes_promoters	0.0383696	1.17701	0
chr12	12111298	12111531	-0.032158	10	0.765	0.79716	MIR1244-4	hg38_genes_promoters	0.00233163	2.11421	0
chr12	12785195	12785531	-0.022112	10	0.7451	0.76721	APOLD1	hg38_genes_promoters	0.0665548	0.990514	0
chr12	31077799	31078237	0.016323	16	0.84962	0.8333	DDX11	hg38_genes_promoters	0.0692244	0.977579	0
chr12	29784003	29784078	-0.011134	10	0.0049	0.016034	TMTC1	hg38_genes_promoters	9.04619e-08	5.69836	-1
chr12	29389466	29389606	0.04203	19	0.77353	0.7315	OVCH1-AS1	hg38_genes_promoters	8.69557e-07	4.89192	0
chr12	29389285	29389418	-0.01782	12	0.83025	0.84807	OVCH1-AS1	hg38_genes_promoters	0.000280013	2.84389	0
chr12	27243029	27244050	-0.025331	14	0.45614	0.48147	STK38L	hg38_genes_promoters	0.700938	0.14874	0
chr12	26630597	26630894	-0.019342	10	0.773	0.79234	ITPR2	hg38_genes_promoters	0.0477163	1.1037	0
chr12	26064052	26064768	-0.011314	10	0.8174	0.82871	RASSF8	hg38_genes_promoters	0.0180339	1.43308	0
chr12	24903416	24903790	-0.02191	16	0.0185	0.04041	BCAT1	hg38_genes_promoters	0.00175645	2.21014	0
chr12	23950397	23950618	-0.012938	10	0.015	0.027938	SOX5	hg38_genes_promoters	0.250963	0.535859	0
chr12	22624517	22624788	0.037298	10	0.6097	0.5724	ETNK1	hg38_genes_promoters	0.0256515	1.31343	0
chr12	6884647	6884772	-0.016702	12	0.80983	0.82654	DSTNP2	hg38_genes_promoters	0.0306066	1.2517	0
chr12	22334929	22335042	-0.017745	12	0.00066667	0.018412	ST8SIA1	hg38_genes_promoters	1.95453e-06	4.59177	0
chr12	20369189	20369296	-0.011941	12	0.0065	0.018441	PDE3A	hg38_genes_promoters	0.00052806	2.62316	0
chr12	19439977	19440086	0.011711	10	0.0195	0.0077895	AEBP2	hg38_genes_promoters	9.88379e-05	3.19661	0
chr12	19403681	19404071	-0.027779	12	0.853	0.88078	AEBP2	hg38_genes_promoters	0.000272805	2.85181	0
chr12	16347502	16347892	-0.012068	21	0.0021429	0.014211	MGST1	hg38_genes_promoters	1.83782e-09	7.16937	-1
chr12	14961298	14961995	-0.023865	15	0.032533	0.056398	ARHGDIB	hg38_genes_promoters	0.992949	0.00291158	0
chr12	14665320	14666004	-0.02081	17	0.74176	0.76257	C12orf60	hg38_genes_promoters	0.0245284	1.32844	0
chr12	13980968	13981073	-0.010602	17	0.010588	0.02119	GRIN2B	hg38_genes_promoters	3.68278e-05	3.54534	0
chr12	12999098	12999533	-0.042411	10	0.7006	0.74301	HTR7P1	hg38_genes_promoters	0.0612198	1.01958	0
chr12	12999098	12999533	-0.042411	10	0.7006	0.74301	GPRC5D-AS1	hg38_genes_promoters	0.0612198	1.01958	0
chr12	12927462	12927803	-0.030328	15	0.6408	0.67113	GPRC5D-AS1	hg38_genes_promoters	0.315364	0.455142	0
chr12	21942160	21942285	-0.023621	10	0.0408	0.064421	ABCC9	hg38_genes_promoters	0.000101287	3.18943	0
chr12	31100758	31101031	0.026018	12	0.829	0.80298	DDX11	hg38_genes_promoters	0.0160282	1.47359	0
chr12	6859586	6860107	-0.039021	12	0.82433	0.86335	USP5	hg38_genes_promoters	1.83221e-07	5.4504	-1
chr12	6839673	6840177	0.018405	10	0.8203	0.80189	GNB3	hg38_genes_promoters	0.179766	0.653588	0
chr12	4273711	4273910	-0.011163	12	0.011417	0.02258	CCND2	hg38_genes_promoters	1.5423e-05	3.86123	0
chr12	3491206	3491301	0.017432	13	0.039769	0.022338	THCAT155	hg38_genes_promoters	2.03141e-06	4.5834	0
chr12	3491206	3491301	0.017432	13	0.039769	0.022338	PRMT8	hg38_genes_promoters	2.03141e-06	4.5834	0
chr12	3318646	3319268	-0.040766	12	0.74175	0.78252	LINC02827	hg38_genes_promoters	0.00507237	1.85459	0
chr12	3200840	3200957	-0.021432	15	0.060333	0.081765	TSPAN9	hg38_genes_promoters	5.96095e-07	5.02974	-1
chr12	3199705	3199871	0.012913	23	0.060783	0.047869	TSPAN9	hg38_genes_promoters	0.0123101	1.56204	0
chr12	3010338	3010886	0.0155	20	0.84	0.8245	TEAD4	hg38_genes_promoters	0.00972835	1.63998	0
chr12	2834917	2835246	-0.023636	12	0.13767	0.1613	NRIP2	hg38_genes_promoters	0.0059064	1.80321	0
chr12	2650454	2650868	-0.022153	10	0.1719	0.19405	CACNA1C	hg38_genes_promoters	0.286689	0.48812	0
chr12	2640494	2640966	-0.019511	10	0.4447	0.46421	CACNA1C	hg38_genes_promoters	0.444841	0.327718	0
chr12	1917641	1918010	-0.014083	13	0.086077	0.10016	LOC112268103	hg38_genes_promoters	0.00105405	2.38572	0
chr12	1917071	1917374	-0.03657	12	0.629	0.66557	LOC112268103	hg38_genes_promoters	0.0147357	1.50311	0
chr12	1827356	1827547	-0.034737	10	0.646	0.68074	LRTM2	hg38_genes_promoters	0.039141	1.1702	0
chr12	1811686	1812035	0.046047	13	0.71128	0.66524	CACNA2D4	hg38_genes_promoters	0.00132238	2.30717	0
chr12	1800137	1800666	0.025442	10	0.8026	0.77716	LOC105369602	hg38_genes_promoters	0.0138464	1.5236	0
chr12	1644273	1644837	-0.072168	10	0.422	0.49417	WNT5B	hg38_genes_promoters	0.0100174	1.62983	0
chr12	917202	917375	-0.011995	10	0.8729	0.88489	RAD52	hg38_genes_promoters	0.00198319	2.17007	0
chr12	914506	914824	-0.049097	10	0.4341	0.4832	RAD52	hg38_genes_promoters	0.0677209	0.984981	0
chr12	459550	459684	-0.016254	12	0.0505	0.066754	B4GALNT3	hg38_genes_promoters	0.00859423	1.68043	0
chr12	203859	203993	-0.056178	13	0.077769	0.13395	SLC6A12	hg38_genes_promoters	0.168172	0.677646	0
chr12	4273711	4273910	-0.011163	12	0.011417	0.02258	TIGAR	hg38_genes_promoters	1.5423e-05	3.86123	0
chr12	4719886	4720137	0.042779	10	0.8232	0.78042	GAU1	hg38_genes_promoters	0.000146786	3.0639	0
chr12	4719886	4720137	0.042779	10	0.8232	0.78042	GALNT8	hg38_genes_promoters	0.000146786	3.0639	0
chr12	4809345	4809418	-0.012395	12	0.010917	0.023311	LOC105369614	hg38_genes_promoters	1.11692e-06	4.8015	0
chr12	6830385	6830746	0.023637	10	0.5939	0.57026	P3H3	hg38_genes_promoters	0.297857	0.475412	0
chr12	6789515	6789878	-0.018142	10	0.1697	0.18784	CD4	hg38_genes_promoters	0.0980391	0.862128	0
chr12	6767472	6767692	-0.011998	12	0.088442	0.10044	MLF2	hg38_genes_promoters	0.227968	0.569335	0
chr12	6647380	6647444	-0.015427	10	0.0229	0.038327	ACRBP	hg38_genes_promoters	1.0075e-06	4.83895	0
chr12	6583101	6583359	0.020111	10	0.8475	0.82739	CHD4	hg38_genes_promoters	0.0669325	0.98895	0
chr12	6551202	6551405	0.015237	10	0.4365	0.42126	IFFO1	hg38_genes_promoters	0.480315	0.298029	0
chr12	6522702	6523238	-0.013794	10	0.8735	0.88729	NCAPD2	hg38_genes_promoters	0.0113999	1.58644	0
chr12	6384716	6384965	-0.051095	10	0.3448	0.39589	LTBR	hg38_genes_promoters	0.00594816	1.80158	0
chr12	6383969	6384053	-0.01119	12	0.013583	0.024773	LTBR	hg38_genes_promoters	6.59883e-05	3.34024	0
chr12	6383723	6383851	-0.011462	10	0.0255	0.036962	LTBR	hg38_genes_promoters	0.150258	0.717663	0
chr12	6850845	6850991	-0.022179	10	0.6504	0.67258	CDCA3	hg38_genes_promoters	0.227155	0.570378	0
chr12	6375030	6375547	-0.013326	10	0.8132	0.82653	SCNN1A	hg38_genes_promoters	0.564684	0.235578	0
chr12	6363866	6364155	-0.014368	24	0.0063333	0.020702	SCNN1A	hg38_genes_promoters	2.75351e-12	9.76056	-1
chr12	6333378	6333894	0.034959	12	0.64425	0.60929	TNFRSF1A	hg38_genes_promoters	0.158404	0.69897	0
chr12	6316800	6317204	0.01399	10	0.8559	0.84191	PLEKHG6	hg38_genes_promoters	0.101959	0.84891	0
chr12	6310397	6310489	0.013281	12	0.091833	0.078553	PLEKHG6	hg38_genes_promoters	0.211371	0.595429	0
chr12	6309932	6310343	-0.023319	20	0.66095	0.68427	PLEKHG6	hg38_genes_promoters	0.227249	0.570262	0
chr12	5945644	5946035	0.014747	10	0.1982	0.18345	ANO2	hg38_genes_promoters	0.295691	0.477916	0
chr12	5043213	5043570	-0.027068	10	0.3113	0.33837	KCNA5	hg38_genes_promoters	0.297526	0.475672	0
chr12	5017788	5018105	0.018239	14	0.81707	0.79883	LOC100507560	hg38_genes_promoters	0.0863533	0.903433	0
chr12	6375030	6375547	-0.013326	10	0.8132	0.82653	LTBR	hg38_genes_promoters	0.564684	0.235578	0
chr12	31370114	31370332	-0.024752	10	0.7305	0.75525	LINC02387	hg38_genes_promoters	0.0702229	0.972613	0
chr12	8227530	8227878	-0.038781	12	0.38017	0.41895	FAM90A1	hg38_genes_promoters	0.0450995	1.12112	0
chr12	32896718	32896792	-0.038604	10	0.022108	0.060712	PKP2	hg38_genes_promoters	1.94085e-06	4.59412	0
chr12	53994392	53994511	0.016	10	0.07	0.054	HOXC9	hg38_genes_promoters	0.0613875	1.01888	0
chr12	53991490	53991841	-0.036912	10	0.1269	0.16381	MIR196A2	hg38_genes_promoters	0.0483374	1.09924	0
chr12	53968996	53969557	-0.012606	12	0.093583	0.10619	HOTAIR	hg38_genes_promoters	0.211359	0.595429	0
chr12	53939738	53939826	-0.010908	12	0.038083	0.048991	HOXC13-AS	hg38_genes_promoters	0.0649044	0.999462	0
chr12	53750390	53750825	-0.030551	12	0.34192	0.37247	LOC107984525	hg38_genes_promoters	0.125332	0.77851	0
chr12	53676760	53677047	-0.013593	14	0.025214	0.038808	ATP5MC2	hg38_genes_promoters	0.0136591	1.52758	0
chr12	53171009	53171402	0.012613	10	0.8204	0.80779	CSAD	hg38_genes_promoters	0.139155	0.743999	0
chr12	53061693	53062274	-0.038469	10	0.7083	0.74677	TNS2	hg38_genes_promoters	0.0302078	1.25617	0
chr12	52904565	52904840	-0.014254	12	0.81417	0.82842	KRT8	hg38_genes_promoters	0.141172	0.739088	0
chr12	52849132	52849810	-0.017877	11	0.77109	0.78897	KRT78	hg38_genes_promoters	0.115445	0.807704	0
chr12	52848856	52849112	0.016566	10	0.8399	0.82333	KRT78	hg38_genes_promoters	0.33324	0.435758	0
chr12	52601389	52601476	-0.020895	10	0.105	0.12589	KRT73-AS1	hg38_genes_promoters	0.0320845	1.23598	0
chr12	52601389	52601476	-0.020895	10	0.105	0.12589	KRT72	hg38_genes_promoters	0.0320845	1.23598	0
chr12	52573557	52573903	-0.010526	12	0.82825	0.83878	KRT74	hg38_genes_promoters	0.0843446	0.91147	0
chr12	52552685	52553220	0.035106	12	0.81592	0.78081	KRT71	hg38_genes_promoters	0.0645191	1.00188	0
chr12	52519992	52520194	-0.019247	10	0.8237	0.84295	KRT5	hg38_genes_promoters	0.00656569	1.77025	0
chr12	52434296	52434617	-0.011536	10	0.7084	0.71994	KRT75	hg38_genes_promoters	0.365047	0.401991	0
chr12	52291380	52291550	-0.014298	12	0.63083	0.64513	KRT81	hg38_genes_promoters	0.198527	0.618184	0
chr12	52248721	52249279	-0.012947	12	0.8285	0.84145	KRT86	hg38_genes_promoters	0.205994	0.60487	0
chr12	52245411	52245594	0.011745	13	0.80762	0.79587	KRT7	hg38_genes_promoters	0.216976	0.586512	0
chr12	53994392	53994511	0.016	10	0.07	0.054	HOXC6	hg38_genes_promoters	0.0613875	1.01888	0
chr12	53996777	53996990	0.025847	10	0.2677	0.24185	HOXC-AS2	hg38_genes_promoters	0.181385	0.650411	0
chr12	54080251	54080521	0.01922	16	0.79931	0.78009	LOC100240735	hg38_genes_promoters	0.150079	0.717907	0
chr12	54106343	54106543	-0.011991	20	0.05575	0.067741	FLJ12825	hg38_genes_promoters	0.00685458	1.7557	0
chr12	57186269	57186820	-0.015135	12	0.84042	0.85555	LRP1	hg38_genes_promoters	0.0179816	1.43401	0
chr12	57105186	57105548	0.01387	12	0.87267	0.8588	STAT6	hg38_genes_promoters	0.126113	0.776664	0
chr12	57091191	57091442	0.022155	10	0.8389	0.81675	NAB2	hg38_genes_promoters	0.0662675	0.991985	0
chr12	56995340	56995530	-0.022027	10	0.8203	0.84233	GPR182	hg38_genes_promoters	0.0206643	1.38772	0
chr12	56752059	56752184	-0.013034	10	0.0103	0.023334	PRIM1	hg38_genes_promoters	0.082056	0.920073	0
chr12	56752059	56752184	-0.013034	10	0.0103	0.023334	HSD17B6	hg38_genes_promoters	0.082056	0.920073	0
chr12	56469197	56469565	0.050916	10	0.4216	0.37068	MIP	hg38_genes_promoters	0.0378122	1.18165	0
chr12	56324089	56324597	-0.011512	10	0.8574	0.86891	PAN2	hg38_genes_promoters	0.067634	0.985223	0
chr12	56314793	56315400	-0.011206	10	0.3921	0.40331	CNPY2	hg38_genes_promoters	0.913856	0.0380984	0
chr12	52243049	52243738	0.022778	10	0.81	0.78722	KRT7	hg38_genes_promoters	0.0979102	0.862527	0
chr12	56245197	56245548	0.011498	10	0.8499	0.8384	ANKRD52	hg38_genes_promoters	0.687172	0.157136	0
chr12	56235614	56236414	0.024797	12	0.84542	0.82062	SLC39A5	hg38_genes_promoters	0.00801892	1.70167	0
[truncated: 6,159 more rows]

## Sheet: Fig.1D.value
chr	start	stop	mean difference	#CpGs	mean g1	mean g2	annot.symbol	annot.type	p(MWU)_new	"-log10(q)"	hue
[truncated: 555 more rows]

[truncated: 16 more sheets: Fig.1E.value, Fig 2A, Fig 2B, Fig 2C, Fig 3, Fig 4-cross cohort, Fig 4-LOOCV, Fig 5, Fig 6A, Fig 6B, Fig 6C, Fig 6D, Fig 6E, Fig S1, Fig S2, Fig S3]
